# Supplementary material for: Advances in the application of tumor vaccines and combination strategies: new perspectives in lung cancer treatment
Source: Front Immunol. 2026 Jan 21;16:1707183. doi: 10.3389/fimmu.2025.1707183 (PMC12869314; doi:10.3389/fimmu.2025.1707183)
Supplement: Supplementary file 1 [file Table1.xlsx]

## Sheet: ctg-studies (1)
NCT Number	Study Title	Study URL	Study Status	Brief Summary	Study Results	Conditions	Interventions	Primary Outcome Measures	Secondary Outcome Measures	Other Outcome Measures	Sponsor	Collaborators	Sex	Age	Phases	Study Type	Start Date	Primary Completion Date	Completion Date	First Posted	Results First Posted	Locations
NCT02333474	Safety and Efficacy of Mix Vaccine in Lung Carcinoma Patient	https://clinicaltrials.gov/study/NCT02333474	COMPLETED	The purpose of this study is to evaluate the safeness and effectiveness of mix vaccine (MV). Enrolled patients will receive standard treatment according to National Comprehensive Cancer Network (NCCN) guide line with or without combining MV injection. The efficacy and side effect will be compared between the two groups.	NO	Lung Neoplasms	BIOLOGICAL: MV mix vaccine|OTHER: standard treatment	efficacy as measured by modified Response Evaluation Criteria In Solid Tumors (RECIST) criteria version 1.1, 2 years	Safety as measured by Common Terminology Criteria for Adverse Events (CTCAE) Version 3.0 criteria, 1 month|immunology index, including lymphocyte subtype number and function, cytokines, 2 years		Fuda Cancer Hospital, Guangzhou		ALL	ADULT, OLDER_ADULT	PHASE1|PHASE2	INTERVENTIONAL	2015-01-01	2015-08-01	2015-08-01	2015-01-07		Biological treatment center in Fuda cancer hospital, Guangzhou, Guangdong, 510000, China
NCT02264236	Vaccination of Advanced-Stage Lung Cancer Patients	https://clinicaltrials.gov/study/NCT02264236	WITHDRAWN	The overarching purpose of this study is to evaluate the clinical efficacy of an investigational agent, P10s-PADRE, a peptide mimotope-based vaccine, in combination with standard-of-care (SoC) treatment in subjects with advanced-stage (i.e., metastatic) Lung Cancer. Vaccine will consist of P10s-PADRE admixed with an adjuvant, MONTANIDETM ISA 51 VG. Up to one hundred fifty (150) subjects with adva…	NO	Lung Neoplasms	BIOLOGICAL: P10s-PADRE vaccine	Number of participants with vaccine related adverse events as assessed by the Common Terminology Criteria for Adverse Events (CTCAE) version 4.0., The National Cancer Institute (NCI) of the National Institutes of Health (NIH) has published standardized definitions for adverse events (AEs), known as the Common Terminology Criteria for Adverse Events (CTCAE, also called "common toxicity criteria"),…			University of Arkansas		ALL	ADULT, OLDER_ADULT	PHASE1|PHASE2	INTERVENTIONAL	2015-10-01	2021-06-01	2021-06-01	2014-10-15		University of Arkansas for Medical Sciences, Little Rock, Arkansas, 72205, United States
NCT01313429	Tumor Cell Vaccine for Patients Undergoing Surgery for Sarcomas, Melanomas, Germ Cell Tumors, or Malignancies That Have Metastasized to the Lungs, Pleura, or Mediastinum	https://clinicaltrials.gov/study/NCT01313429	TERMINATED	Background: - Certain types of cancers, including sarcoma and melanoma, have specific antigens (protein molecules) on their surfaces. Research has shown that producing an immune reaction to these antigens may be able to keep tumors from growing by encouraging the immune system to destroy the tumor cells. By creating a vaccine that contains antigens similar to those found on the cancer cells, rese…	NO	Sarcoma|Melanoma|Epithelial Malignancies|Pleural Malignancies	DRUG: Cyclophosphamide|BIOLOGICAL: Allogenic tumor Cell Vaccine (K562)|DRUG: Celecoxib	Summary of adverse events, List of adverse event frequency, 30 days after last vaccine (up to 13 months)	Number and description of immunologic responses to a panel of CT antigens in vaccinated patients, Number and description of immunologic responses to a panel of CT antigens in vaccinated patients, After last vaccine|Paired t test analysis of difference between number and percentage of T reg cells at baseline and at treatment conclusion, Assessment of T regs in peripheral blood before and after ini…		National Cancer Institute (NCI)		ALL	ADULT, OLDER_ADULT	PHASE1	INTERVENTIONAL	2011-03-04	2020-02-26	2020-02-26	2011-03-11		National Institutes of Health Clinical Center, 9000 Rockville Pike, Bethesda, Maryland, 20892, United States
NCT02054104	Adjuvant Tumor Lysate Vaccine and Iscomatrix With or Without Metronomic Oral Cyclophosphamide and Celecoxib in Patients With Malignancies Involving Lungs, Esophagus, Pleura, or Mediastinum	https://clinicaltrials.gov/study/NCT02054104	TERMINATED	Background: During recent years, cancer-testis (CT) antigens (CTA), particularly those encoded by genes on the X chromosome (CT-X genes), have emerged as attractive targets for cancer immunotherapy. Whereas malignancies of diverse histologies express a variety of CTAs, immune responses to these proteins appear uncommon in cancer patients, possibly due to low-level, heterogeneous antigen expressio…	YES	Thoracic Sarcomas|Thorasic Cancers|Cancers of Non-thoracic Origin With Metastases to the Lungs or Pleura|Sarcoma|Melanoma	BIOLOGICAL: H1299 cell lysates|DRUG: Cyclophosphamide|DRUG: Celecoxib|BIOLOGICAL: Iscomatrix adjuvant	Number of Participants With an Immunologic Responses, Immunologic responses are defined as an appearance of new serologic reactivity, or increase in existing antibody response to cancer-testis on the X chromosome (CT-X) antigen. Antigens such as New York esophageal squamous cell carcinoma-1 (NY-ESO1) and melanoma antigen gene (MAGE) family members assessed by enzyme-linked immunosorbent assay (EL…	Fold Change From Baseline of Intensity of Programmed Cell Death Protein 1(PD-1) Expression on Tregs, The Mann=Whitney U test was used to compare the fold change of intensity of PD-1 expression on Tregs between the two groups. A decrease in the fold change is consistent with a better outcome. The difference, or the relative difference, in the values at the two time points were obtained and tested …	Percentage of T Regulatory Cells at the Two Timepoints: Baseline and End of Treatment, The immunologic response to autologous tumor or epigenetically-modified autologous Epstein-Barr Virus (EBV)-transformed lymphocytes will be determined by the difference, or relative difference, in values (by percentage) of T-regulatory cells at the two timepoints. The percentage of T-regulatory cells will deter…	National Cancer Institute (NCI)		ALL	ADULT, OLDER_ADULT	PHASE1|PHASE2	INTERVENTIONAL	2014-09-03	2015-06-03	2015-06-15	2014-02-04	2022-01-26	National Institutes of Health Clinical Center, 9000 Rockville Pike, Bethesda, Maryland, 20892, United States
NCT02084823	Vaccine Therapy in Treating Lung Cancer Patients With Cancer Stem Cells	https://clinicaltrials.gov/study/NCT02084823	COMPLETED	Most studies of cancer stem cells (CSC) involve the inoculation of cells from human tumors into immunosuppressed mice, preventing an assessment on the immunologic interactions and effects of CSCs. In this study, the investigators examined the vaccination effects produced by CSC-enriched populations from histologically distinct murine tumors after their inoculation into different syngeneic immunoc…	NO	Neoplasms, Lung	BIOLOGICAL: cancer stem cell vaccine	The primary study purpose to determine the safety of immunization with cancer stem cells vaccine by the number of participants with adverse events, up to 3 months	The secondary objectives are to evaluate vaccine immune responses to the immunizations by the data of body measurements, 1 month	The dose of CSC vaccine, up to 3 months	Fuda Cancer Hospital, Guangzhou	University of Michigan	ALL	ADULT, OLDER_ADULT	PHASE1|PHASE2	INTERVENTIONAL	2014-03-01	2014-10-01	2014-12-01	2014-03-12		Biological treatment center in Fuda cancer hospital, Guangzhou, Guangdong, 510000, China
NCT01058785	Phase II Study of Lucanix™ in Patients With Stages II-IV Non-Small Cell Lung Cancer	https://clinicaltrials.gov/study/NCT01058785	COMPLETED	In this Phase II clinical trial the investigators will use four human non-small cell lung cancer cell lines that have been previously established in tissue culture laboratory. The investigators will gene modify these tumor cells in the laboratory to block their TGF-beta secretion. The investigators will inject the genetically engineered cells as vaccines in patients with stages II to IV non-small…	NO	Lung Neoplasm|Carcinoma, Bronchogenic	BIOLOGICAL: Lucanix	Evaluate the ability of increasing doses of Lucanix™, a gene-modified tumor cell vaccine, to induce tumor response in patients with non-curable NSCLC, Week 16, quarterly during treatment and first year of post-intervention follow-up			NovaRx Corporation		ALL	ADULT, OLDER_ADULT	PHASE2	INTERVENTIONAL	2003-03-01	2005-12-01	2005-12-01	2010-01-29		Hoag Cancer Center, Newport Beach, California, 92658, United States|Jayne Gurtler MD, Laura Brinz MD, Angelo Russo MD, and Janet Burroff MD APM, Metairie, Louisiana, 70006, United States|Mary Crowley Medical Research Center, Dallas, Texas, 75201, United States
NCT03807102	Trial of Tumor Vaccine Used for Adjuvant Therapy in Post Radical Operation Patients With Lung Cancer	https://clinicaltrials.gov/study/NCT03807102	NOT_YET_RECRUITING	Tumor vaccines may make the body build an immune response to kill tumor cells. This research study is evaluating a new type of tumor vaccine termed as "Neoantigen Tumor Vaccine". The purpose of this phase I/II trial study is to assess the safety and effectiveness of neoantigentumor vaccine in post radical operation patients with stage IIIA lung cancer.	NO	Lung Cancer	BIOLOGICAL: Tumor Vaccine	Disease-free Survival (DFS), The time that participants stay free of cancer after surgery following administration of tumor vaccine, Approximately 2 years|Adverse Events (AEs), Number of participants experiencing clinical and laboratory adverse events, 30 days from first study vaccine administration			Yongchang Zhang	Shanghai Houchao Biotechnology Co., Ltd	ALL	ADULT, OLDER_ADULT	PHASE1|PHASE2	INTERVENTIONAL	2024-01-16	2025-01-31	2026-01-31	2019-01-16		Hunan Provincal Tumor Hospital, Changsha, Hunan, 410013, China
NCT02115958	The Immunotherapy of Nasopharyngeal Cancer Using Cancer Stem Cells Vaccine	https://clinicaltrials.gov/study/NCT02115958	COMPLETED	Most studies of cancer stem cells (CSC) involve the inoculation of cells from human tumors into immunosuppressed mice, preventing an assessment on the immunologic interactions and effects of CSCs. In this study, the investigators examined the vaccination effects produced by CSC-enriched populations from histologically distinct murine tumors after their inoculation into different syngeneic immunoc…	NO	Neoplasms, Lung	BIOLOGICAL: cancer stem cell vaccine	The primary study purpose to determine the safety of immunization with cancer stem cells vaccine by the number of participants with adverse events, up to 3 months	The secondary objectives are to evaluate vaccine immune responses to the immunizations by the data of body measurements, 1 month	The dose of CSC vaccine, up to 3 months	Fuda Cancer Hospital, Guangzhou	University of Michigan	ALL	ADULT, OLDER_ADULT	PHASE1|PHASE2	INTERVENTIONAL	2014-03-01	2015-05-01	2015-05-01	2014-04-16		Biological treatment center in Fuda cancer hospital, Guangzhou, Guangdong, 510000, China
NCT03300817	MUC1 Vaccine in Preventing Lung Cancer in Current and Former Smokers at High Risk for Lung Cancer	https://clinicaltrials.gov/study/NCT03300817	ACTIVE_NOT_RECRUITING	This pilot phase I trial studies the side effects and how well MUC1 peptide-Poly-ICLC vaccine works in preventing lung cancer in current and former smokers at high risk for lung cancer. Vaccines made from peptides may help the body build an effective immune response to kill cells. MUC1 peptide-Poly-ICLC vaccine may stimulate the body's immune system and slow or stop the changes from normal to pre…	YES	Lung Carcinoma	OTHER: Laboratory Biomarker Analysis|BIOLOGICAL: MUC1 Peptide-Poly-ICLC Vaccine	Number of Participants With Immunogenicity of the MUC1 Vaccine, Will be evaluated by monitoring changes in IgG anti-MUC1 antibody titer ratio; defined as t12/t0, where t0 is the "initial titer" measured prior to vaccination, and t12 is the "final titer" drawn at 12 weeks. A titer ratio of \>= 2 will be considered a positive response., At week 12|Count of Patients Experiencing 1 or More Grade 3+ A…	Effect of Smoking Status on Vaccine Response, To explore potential differences, if any, in the immunogenicity of the vaccine (as assessed at week 12 by the IgG anti-MUC1 antibody titer ratio) in current vs. former smokers., 12 weeks|Pre-Vaccination Levels Versus Post-Vaccination Levels of Circulating Myeloid Derived Suppressor Cells (MDSC), Will correlate with the ability to respond to the vaccin…	Chronic Obstructive Pulmonary Disease (COPD) Status, Will explore the relationship between COPD status at pre-registration and immune response in current versus former smokers. In individuals with COPD, the severity of airflow obstruction will be measured by the pulmonary function tests as per the GOLD classification., Baseline to week 12|Changes in Immunogenicity in Individuals With Chronic Obst…	National Cancer Institute (NCI)		ALL	ADULT, OLDER_ADULT	PHASE1	INTERVENTIONAL	2017-12-27	2021-09-23	2025-12-01	2017-10-04	2023-04-19	Mayo Clinic in Rochester, Rochester, Minnesota, 55905, United States|University of Pittsburgh Cancer Institute (UPCI), Pittsburgh, Pennsylvania, 15232, United States
NCT00676949	Safety Study of Cancer Specific Epitope Peptides Cocktail for Cervical, GI, and Lung Tumors	https://clinicaltrials.gov/study/NCT00676949	COMPLETED	The purpose of this study is to evaluate the clinical safety and efficacies of cyclophosphamide combined cancer specific epitope peptides cocktail for advanced/relapsed solid tumors including GI/lung/cervical cancers	NO	Metastatic Tumors	BIOLOGICAL: 5 peptide vaccines of KOC1, TTK, CO16, DEPDC1, MPHOSPH1	safety of the cyclophosphamide combined tumor specific epitope peptide cocktail, 2 years	immunological efficacies and clinical efficacies of the cyclophosphamide combined tumor specific epitope peptides cocktail, 2.5 years		Kyushu University	Human Genome Center, Institute of Medical Science, University of Tokyo	ALL	ADULT, OLDER_ADULT	PHASE1	INTERVENTIONAL	2007-11-01	2010-03-01	2010-03-01	2008-05-13		Kyushu University Hospital, Fukuoka, 812-8582, Japan
NCT00103116	Vaccine Therapy in Treating Patients With Stage I, Stage II, or Stage III Non-small Cell Lung Cancer	https://clinicaltrials.gov/study/NCT00103116	COMPLETED	RATIONALE: Vaccines made from a person's white blood cells and allogeneic tumor cells may make the body build an effective immune response to kill tumor cells. PURPOSE: This phase II trial is studying how well vaccine therapy works in treating patients with stage I, stage II, or stage III non-small cell lung cancer.	YES	Lung Cancer	BIOLOGICAL: autologous dendritic cell cancer vaccine	Number of Participants Showing Immunologic Response to Vaccine Within Six Months of Immunization, Antigen specific reaction is measured serially in blood of each participant prior to and through six months post-vaccine. Increase in levels of specific T cell activity from pre vaccine to post vaccine serve as primary measures of an individual's response to vaccine. The number (relative percent) of …	Number of Participants Alive Five Years Post Vaccine, Documentation of radiographic surveillance for recurrence or progression for 5 years post-vaccine, five years post vaccine		Edward Hirschowitz	National Cancer Institute (NCI)	ALL	ADULT, OLDER_ADULT	PHASE2	INTERVENTIONAL	2004-10-01	2008-04-01	2008-04-01	2005-02-08	2017-04-04	Markey Cancer Center at University of Kentucky Chandler Medical Center, Lexington, Kentucky, 40536-0293, United States
NCT01829373	Lung Cancer Vaccine Plus Oral Dietary Supplement	https://clinicaltrials.gov/study/NCT01829373	COMPLETED	This study tests the ability of the allogeneic cellular vaccine 1650-G vaccine to enhance immune recognition of tumor cells in patients with lung cancer. The vaccine is combined with an oral medication called beta glucan, an over the counter oral dietary supplement that may also stimulate the immune system in ways that helps the body eradicate cancer cells and reduce risk of recurrent cancer. The…	NO	Lung Cancer	BIOLOGICAL: vaccine 1650-G	Immunologic response to vaccine, Increase in number of peripheral blood T cells recognizing cancer antigens, 12 months			Edward Hirschowitz	University of Louisville	ALL	ADULT, OLDER_ADULT	PHASE1	INTERVENTIONAL	2011-10-01	2012-06-01	2013-02-01	2013-04-11		University of Kentucky, Lexington, Kentucky, 40536, United States
NCT05009030	Anti-SARS-COV2 Vaccination Study in Lung Cancer Patients	https://clinicaltrials.gov/study/NCT05009030	COMPLETED	Observational and multicenter retrospective study of data collection in hospital centers throughout the Spanish geography. This study aims to be nationwide in order to study general common variables of the patients, as well as the correlation with the cancer treatments received.	NO	Lung Cancer|Covid19	DRUG: COVID-19 vaccine	Determine the efficacy of the COVID19 vaccine, Analyze patients who do not become infected with COVID-19 after being vaccinated, From the date of the last dose of the vaccine until three months later|Incidence of COVID-19 vaccine-Emergent Adverse Events (Safety and Tolerability), Occurrence and severity of adverse events, with severity determined by NCI CTCAE v5.0 criteria., From the date of firs…	Determine the frequency of COVID-19 and its severity in lung cancer patients receiving the anti-COVID vaccine, Analyze patients who become infected with COVID-19 after being vaccinated, From the date of the last dose of the vaccine until three months later|Incidence of COVID-19 vaccine-Emergent Adverse Events and toxicities associated with antineoplastic treatments (Safety and Tolerability), Occu…		Fundación GECP		ALL	ADULT, OLDER_ADULT		OBSERVATIONAL	2021-05-06	2022-03-28	2022-03-28	2021-08-17		Complejo Hospitalario Universitario De Santiago, Santiago De Compostela, A Coruña, 15706, Spain|Hospital General Universitario de Elche, Elche, Alicante, 03203, Spain|Hospital De Torrevieja, Torrevieja, Alicante, 03186, Spain|Hospital Universitario Araba-Sede Txagorritxu, Gasteiz / Vitoria, Araba, 01009, Spain|Hospital Germans Trias I Pujol, Badalona, Barcelona, 08916, Spain|ICO Hospitalet, Hospi…
NCT01341496	Tumor Cell Vaccines and ISCOMATRIX With Chemotherapy After Tumor Removal	https://clinicaltrials.gov/study/NCT01341496	TERMINATED	Background: - A tumor cell vaccine is an experimental cancer treatment. Cancer cells are collected from a patient and then used to develop a vaccine. The vaccine will produce an immune system response to help destroy other cancer cells in the body. Researchers are studying ways to improve these tumor cell vaccines. One way is to add an adjuvant. An adjuvant is a substance that brings about a stro…	NO	Sarcoma|Melanoma|Epithelial Malignancies|Pleural Malignancy	BIOLOGICAL: Epigenetically Modified Autologous Tumor|DRUG: Cyclophosphamide|DRUG: Celecoxib	tabulation and grade of observed patient toxicities attributed to the vaccine, and report of the fractions of patients who encounter these toxicities at the various grades, 5 years	Determine if 5 or greater of the first 20 vaccinated patients undergoing thoracic metastasectomy have successful tumor cell line development, 2-3 years|Number and characteristics of immunologic responses to a panel of CT antigens in vaccinated patients, 7 years		National Cancer Institute (NCI)		ALL	ADULT, OLDER_ADULT	PHASE1	INTERVENTIONAL	2011-04-18	2016-05-12	2016-07-21	2011-04-25		National Institutes of Health Clinical Center, 9000 Rockville Pike, Bethesda, Maryland, 20892, United States
NCT05886439	LK101 Combined With PD-1 or PD-L1 Monoclonal Antibody in the Treatment of Lung Cancer	https://clinicaltrials.gov/study/NCT05886439	RECRUITING	This is a open lable, single-center phase Ib/IIa study for patients with local advanced or metastastic NSCLC or ES-SCLC, who failed with previous anti-PD-1/PD-L1 therapy. The aim is to observe and evaluate the safety, tolerability and efficacy of LK101 injection combined with pembrolizumab or durvalumab respectively in the incurable NSCLC and SCLC.	NO	Advanced Lung Carcinoma	DRUG: LK101 injection (personlized neoantigen pulsed DC vaccine )|DRUG: Pembrolizumab|DRUG: Durvalumab	DLT, incidence of Dose limited toxicity(DLT),incidence and severity of adverse events (AEs), serious adverse events (SAEs), and immune-related adverse events (irAEs); Clinically significant abnormal changes in laboratory tests and other tests., Continuously throughout the study until 90 days after Termination of the treatment|AE, incidence and severity of adverse events, Continuously throughout t…	ORR, Objective Response Rate (ORR)according to mRECIST 1.1 standard, accessed up to 24 months from baseline|DoR, Duration of remission, 24 months|DCR, Disease Control Rate, 24 months|TTR, Time to remission, 24 months|TTP, Time to progression, 24 months|PFS, Progression Free Survival, 24 months|OS, Overall Survival, 24 months|Immune response evaluation, T cell response, cytokines, etc., 24 months	Tumor immune microenvironment before and after treatment, CD8+T cell, PD-1, PD-L1, etc., 24 months	Cancer Institute and Hospital, Chinese Academy of Medical Sciences		ALL	ADULT, OLDER_ADULT	PHASE1	INTERVENTIONAL	2023-05-11	2025-07-30	2026-12-30	2023-06-02		Cancer hospital Chinese Academy of Medical Sciences, Beijing, Beijing, 100021, China
NCT00074295	S0310: Vaccine Therapy in Treating Patients With Stage IIIB or Stage IV Bronchoalveolar Lung Cancer	https://clinicaltrials.gov/study/NCT00074295	TERMINATED	RATIONALE: Vaccines made from a person's tumor tissue may make the body build an immune response to kill tumor cells. PURPOSE: This phase II trial is studying vaccine therapy to see how well it works in treating patients with stage IIIB or stage IV bronchoalveolar (lung) cancer.	NO	Lung Cancer	BIOLOGICAL: GVAX lung cancer vaccine	Progression-free and overall survival|Response rate|Toxicity|Functional status|Correlation of systemic biologic activity with clinical outcome			SWOG Cancer Research Network	National Cancer Institute (NCI)	ALL	ADULT, OLDER_ADULT	PHASE2	INTERVENTIONAL	2004-03-01	2007-08-01	2007-08-01	2003-12-11
NCT00601796	Vaccine Therapy, Tretinoin, and Cyclophosphamide in Treating Patients With Metastatic Lung Cancer	https://clinicaltrials.gov/study/NCT00601796	COMPLETED	The purpose of this study is to find out what effects (good and/or bad) a tumor vaccine used in combination with two drugs (ATRA and cytoxan) have on the patient and their cancer. We also want to find out if the vaccine and the drugs can boost the patient's immune system and how their immune system reacts, both before and after the vaccine treatment.	YES	Lung Cancer	BIOLOGICAL: Vaccine Treatment|DRUG: Cyclophosphamide|DRUG: All-trans retinoic acid (ATRA)	Number of Evaluable Participants With Tumor Response, Number of participants with evaluable peripheral blood mononuclear cells (PBMCs) who demonstrated sustained tumor peptide-specific T-cell activation after vaccination. Peripheral blood mononuclear cells (PBMCs) were collected at baseline and after each vaccination. T-cell activation profiles were analyzed by ELISpot assay and tested by general…	Median Time to Progression (TTP), Analysis of Time to Progression and Survival Endpoints. All patients will be considered in the analysis of progression free survival time (time from start of treatment to progression or death) and survival time (time from initiation of treatment to death). Progression is defined using the Response Evaluation Criteria In Solid Tumors Criteria (RECIST v1.0), as at …		H. Lee Moffitt Cancer Center and Research Institute	National Cancer Institute (NCI)|National Institutes of Health (NIH)	ALL	ADULT, OLDER_ADULT	PHASE2	INTERVENTIONAL	2006-10-01	2012-06-01	2012-06-01	2008-01-28	2013-05-15	H. Lee Moffitt Cancer Center and Research Institute, Tampa, Florida, 33612-9497, United States
NCT04300244	Nivolumab and Ipilimumab +/- UV1 Vaccination as Second Line Treatment in Patients With Malignant Mesothelioma	https://clinicaltrials.gov/study/NCT04300244	ACTIVE_NOT_RECRUITING	The objective of the study is to induce a meaningful progression-free survival benefit in patients with Malign Pleural Mesothelioma (MPM) after progression on first line standard platinum doublet chemotherapy, by treating with nivolumab and ipilimumab with or without UV1 vaccine.	NO	Cancer|Cancer, Lung|Cancer of Lung|Mesothelioma|Mesothelioma; Lung|Mesothelioma; Pleura|Mesotheliomas Pleural	BIOLOGICAL: UV1 vaccine + leukine|BIOLOGICAL: ipilimumab|BIOLOGICAL: nivolumab	Evaluation of efficacy of ipilimumab and nivolumab With or without UV1 vaccine in patients With inoperable malignant pleural mesothelioma progressing after first-line platinum-based chemotherapy., Progression-free survival (PFS) per Modified Response Evaluation Criteria in Solid Tumors (RECIST) as determined by blinded independent central review (BICR) assessed by radiologic assessments, Monitori…	Response evaluation, Comparison of response rate according to Response Evaluation Criteria in Solid Tumors, version 1.1 (Modified RECIST), in patients who receive nivolumab and ipilimumab with patients who receive nivolumab and ipilimumab in combination with UV1., Throughout the trial. Radiological assessments every 6th week during the first year, every 12th week for the next 5 years.|Evaluation …	Assessment of repertoire of TCR specificities induced by UV1 vaccination, Generating TCR repertoire data and comparing differences pre- and post treatment between the two treatment arms, blood samples collected at screening, week 6, week 12 and week 18/19.|Investigate whether there is a correlation between baseline tumor mutational burden (TMB) and response to therapy, Characterization of TMB pre…	Åslaug Helland	Oslo University Hospital|Ultimovacs ASA|Bristol-Myers Squibb	ALL	ADULT, OLDER_ADULT	PHASE2	INTERVENTIONAL	2020-05-04	2025-03-15	2027-03-15	2020-03-09		University of Western Australia, Perth, Australia|Aalborg University Hospital, Aalborg, Denmark|Copenhagen University Hospital, Copenhagen, Denmark|Oslo University Hospital, Oslo, Norway|Vall d'Hebron institute of oncology, Barcelona, Spain|University Hospital of Skåne, Lund, Sweden|Karolinska, Stockholm, Sweden
NCT02466568	Study of Nivolumab in Combination With GM.CD40L Vaccine in Adenocarcinoma of the Lung	https://clinicaltrials.gov/study/NCT02466568	WITHDRAWN	The purpose of this study is to find out what effects (good and bad) a tumor vaccine (GM.CD40L) used in combination with Nivolumab will have on participants and their cancer. Another purpose of the study is to find out the maximum tolerated dose of nivolumab in combination with GM.CD40L vaccine. Investigators also want to find out if the combination of GM.CD40L and nivolumab can boost the immune …	NO	Lung Cancer|Adenocarcinoma of the Lung	DRUG: Nivolumab|BIOLOGICAL: GM.CD40L Vaccine	Phase I: Recommended Phase II Dose, The recommended Phase II dose will be defined as the highest dose level of GMCD40L vaccine in combination with nivolumab that induced dose limiting toxicity (DLT) in fewer than 33% of patients., Up to 2 months|Phase II: Objective Response Rate (ORR), Objective tumor response per treatment arm. ORR: Complete Response (CR) = disappearance of all target lesions + …	Phase II: Overall Survival (OS), OS per treatment arm. Overall survival is defined as the time from randomization until death from any cause., Up to 2 years|Phase II: Progression-free Survival (PFS), PFS per treatment arm. Progressive Disease (PD): = 20% increase in the sum of the longest diameter of target lesions., Up to 2 years		H. Lee Moffitt Cancer Center and Research Institute		ALL	ADULT, OLDER_ADULT	PHASE1|PHASE2	INTERVENTIONAL	2018-07-01	2019-07-01	2020-07-01	2015-06-09
NCT00005630	Vaccine Therapy and Sargramostim in Treating Patients With Non-small Cell Lung Cancer	https://clinicaltrials.gov/study/NCT00005630	COMPLETED	RATIONALE: Vaccines may make the body build an immune response to kill tumor cells. Colony-stimulating factors such as sargramostim may increase the number of immune cells found in bone marrow or peripheral blood. PURPOSE: Phase I trial to study the effectiveness of vaccine therapy and sargramostim in treating patients who have non-small cell lung cancer.	NO	Lung Cancer	BIOLOGICAL: ras peptide cancer vaccine|BIOLOGICAL: sargramostim				Memorial Sloan Kettering Cancer Center	National Cancer Institute (NCI)	ALL	CHILD, ADULT, OLDER_ADULT	PHASE1	INTERVENTIONAL	1999-07-01	2002-05-01	2002-05-01	2003-10-01		Memorial Sloan-Kettering Cancer Center, New York, New York, 10021, United States
NCT00098917	Vaccine Therapy in Treating Patients Who Are Undergoing Surgery for Stage IB, Stage II, or Stage IIIA Non-Small Cell Lung Cancer	https://clinicaltrials.gov/study/NCT00098917	TERMINATED	RATIONALE: Vaccines made from a person's tumor cells and white blood cells may make the body build an effective immune response to kill tumor cells. PURPOSE: This phase I trial is studying the side effects and best dose of vaccine therapy in treating patients who are undergoing surgery for stage IB, stage II, or stage IIIA non-small cell lung cancer.	NO	Lung Cancer	DRUG: autologous tumor cell vaccine|DRUG: therapeutic autologous dendritic cells|PROCEDURE: adjuvant therapy|PROCEDURE: biological therapy|PROCEDURE: conventional surgery|PROCEDURE: surgery|PROCEDURE: tumor cell derivative vaccine|PROCEDURE: vaccine therapy				Jonsson Comprehensive Cancer Center	National Cancer Institute (NCI)	ALL	ADULT, OLDER_ADULT	PHASE1	INTERVENTIONAL	2005-02-01			2004-12-09		Jonsson Comprehensive Cancer Center at UCLA, Los Angeles, California, 90095-1781, United States
NCT00850785	Autologous Tumor DRibble Vaccine in Patients With Non-Small Cell Lung Cancer	https://clinicaltrials.gov/study/NCT00850785	COMPLETED	This is a pilot single institution study of DRibble vaccination + GM-CSF in patients with stage IIIB or IV NSCLC who have undergone 0-1 chemotherapy regimens for metastatic disease. The primary objective of this trial is to evaluate immune responses induced by autologous DRibble vaccine in vivo and in vitro and against autologous and allogeneic lung cancer cells.	NO	Non Small Cell Lung Cancer	BIOLOGICAL: DRibble vaccine	Vaccine-induced immune response as measured by in vitro immune monitoring and by the delayed-type hypersensitivity (DTH) testing to injections of autologous, unmodified tumor cells and to DRibbles., DTH on days 7-10 and days 77-80 and blood for immune monitoring (30-50 cc) prior to each vaccine.	Tumor response (RECIST criteria), Week 12		Providence Health & Services	The Wayne D. Kuni and Joan E. Kuni Foundation|National Cancer Institute (NCI)	ALL	ADULT, OLDER_ADULT	PHASE1	INTERVENTIONAL	2009-01-01	2012-05-01	2012-05-01	2009-02-25		Providence Portland Medical Center, Portland, Oregon, 97213, United States
NCT02956551	Personalized DC Vaccine for Lung Cancer	https://clinicaltrials.gov/study/NCT02956551	UNKNOWN	The study is aimed to the test the efficacy and safety of neoantigen-primed dendritic cell (DC) cell vaccine therapy for refractory non-small cell lung cancer.	NO	Carcinoma, Non-Small-Cell Lung	BIOLOGICAL: DC vaccine	Number of participants with treatment-related adverse events as assessed by CTCAE v4.0, Number of participants with treatment-related adverse events as assessed by CTCAE v4.0, 3 months after the last administration of cells	objective response rate, Number of participants with objective responses as assayed by RECIST 1.1, through study completion, an average of 1 year		Sichuan University		ALL	ADULT, OLDER_ADULT	PHASE1	INTERVENTIONAL	2016-11-30	2019-12-31	2020-06-01	2016-11-06		China West Hospital, Chengdu, Sichuan, 610000, China
NCT00741039	Prospective Trial of Vaccine Responses Against Pneumococcus and Influenza in Adult Cancer Patients 65 Years of Age and Older	https://clinicaltrials.gov/study/NCT00741039	COMPLETED	Infections due to influenza and pneumococcus can be very serious and cause death. Anyone can get these infections. However, some people are at greater risk from the disease, including people 65 and older, the very young, and people with special health problems such as people with certain types of cancer, heart, lung, or kidney disease, or diabetes. Influenza can cause a very serious lung infectio…	YES	Breast Cancer|Lung Cancer|Prostate Cancer	BIOLOGICAL: inactivated influenza vaccine and the 23- valent pneumococcal vaccine|BIOLOGICAL: inactivated influenza vaccine and the PPV23 vaccine (Pneumovax)	Determine Response Rate of Patients > or = to 65 Yrs Diagnosed, For Pneumovax, complete response will be either seroconversion or a \>3 fold rise in titer against at least 5 of the following serotypes contained in Pneumovax (serotypes 4, 14, 19, 23, 6B, 18C, and 9V)., 8-16 weeks following vaccination.			Memorial Sloan Kettering Cancer Center		ALL	OLDER_ADULT	PHASE2	INTERVENTIONAL	2008-08-01	2012-08-01	2012-08-01	2008-08-26	2015-11-20	Memorial Sloan-Kettering Cancer Center, New York, New York, 10065, United States
NCT00003279	Vaccination Therapy in Treating Patients With Limited-Stage Small Cell Lung Cancer	https://clinicaltrials.gov/study/NCT00003279	COMPLETED	RATIONALE: Vaccines may help the body build an immune response to kill tumor cells. PURPOSE: Randomized phase III trial to compare the effectiveness of vaccination with monoclonal antibody BEC2 and BCG with that of no further therapy in treating patients who have limited-stage small cell lung cancer.	NO	Lung Cancer	BIOLOGICAL: BCG vaccine|BIOLOGICAL: monoclonal antibody BEC2				European Organisation for Research and Treatment of Cancer - EORTC		ALL	ADULT, OLDER_ADULT	PHASE3	INTERVENTIONAL	1998-03-01	2000-01-01		2004-08-25		University of Alabama Comprehensive Cancer Center, Birmingham, Alabama, 35294, United States|Mayo Clinic Scottsdale, Scottsdale, Arizona, 85259, United States|Scripps Clinic and Research Foundation - La Jolla, La Jolla, California, 92037, United States|Jonsson Comprehensive Cancer Center, UCLA, Los Angeles, California, 90095-1781, United States|Colorado Permanente Medical Group, P.C., Denver, Col…
NCT00503568	Vaccine Therapy in Treating Patients With Stage III, Stage IV, or Relapsed Non-Small Cell Lung Cancer Treated With First-Line Chemotherapy	https://clinicaltrials.gov/study/NCT00503568	COMPLETED	RATIONALE: Vaccines made from a person's tumor cells may help the body build an effective immune response to kill non-small cell lung cancer cells. PURPOSE: This phase I trial is studying the effects of gp96-Ig vaccine therapy in treating patients with stage III, stage IV, or relapsed non-small cell lung cancer treated with first-line chemotherapy.	NO	Lung Cancer	BIOLOGICAL: Ad100-gp96Ig-HLA A1	Safety, 6, 12, 18, 24, and 36 months post enrollment	Immunologic response: CD8, CD4 and NK response, Baseline, Day 1 Week1, Day 1 Week 13, Day 1 Week 19		University of Miami		ALL	ADULT, OLDER_ADULT	PHASE1	INTERVENTIONAL	2007-05-01	2012-08-01	2012-08-01	2007-07-19		University of Miami Sylvester Comprehensive Cancer Center, Miami, Florida, 33136, United States
NCT00006352	Monoclonal Antibody Therapy Plus BCG in Treating Patients With Limited-Stage Small Cell Lung Cancer	https://clinicaltrials.gov/study/NCT00006352	COMPLETED	RATIONALE: Monoclonal antibodies can locate tumor cells and either kill them or deliver tumor-killing substances to them without harming normal cells. BCG may activate the immune system to kill tumor cells. Combining monoclonal antibody therapy with BCG may kill more tumor cells. It is not yet known if monoclonal antibody therapy plus BCG is an effective treatment for limited-stage small cell lun…	NO	Lung Cancer	BIOLOGICAL: BCG vaccine|BIOLOGICAL: monoclonal antibody BEC2				European Organisation for Research and Treatment of Cancer - EORTC		ALL	ADULT, OLDER_ADULT	PHASE3	INTERVENTIONAL	1999-09-01	2002-10-01		2003-07-28		Vrije Universiteit Medisch Centrum, Amsterdam, 1001HV, Netherlands
NCT02140996	Safety Study of Human MUC-1 (Mucin-1) Adenoviral Vector Vaccine for Immunotherapy of Epithelial Cancers	https://clinicaltrials.gov/study/NCT02140996	UNKNOWN	In epithelial cancer, MUC-1(mucin-1) overexpression is thought to disrupt E-cadherin function, leading to anchorage-independent tumor cell growth and metastases. Elevated levels of MUC-1 expression have been found in patients with epithelial cancers of breast, ovarian, colon and lung. Furthermore, overexpression of MUC-1 is independently correlated with adverse clinical phenotypes, metastases and…	NO	Epithelial Cancers of the Lung, Breast, Ovary, Prostate and Colon	DRUG: Ad-sig-hMUC-1/ecdCD40L vector vaccine	Assessment of a safe, tolerable, and immunologically active dose level of the Ad-sig-hMUC-1/ecdCD40L vector vaccine, Traditional 3+3 dose escalation scheme is employed for this trial. This trial has 6 cohorts with 3 subjects for each cohort. Subjects in the 1st cohort will receive the lowest planned dose of the vector, 1 x 10\^9 VP. If no patient in the 1st cohort experiences Dose limiting toxici…			Singapore Clinical Research Institute	MicroVAX, LLC|ClinDatrix, Inc.	ALL	ADULT, OLDER_ADULT	PHASE1	INTERVENTIONAL	2014-09-01	2017-03-01	2017-06-01	2014-05-16		National Cancer Centre Singapore, Singapore, 169610, Singapore|National Cancer Centre, Singapore, Singapore
NCT01147965	Active Immunotherapy CEA Vaccine in Patients With Malignancies Expressing CEA	https://clinicaltrials.gov/study/NCT01147965	COMPLETED	The purpose of this study is to find out what effects (good and bad) that a cancer vaccine has on you and your cancer. The cancer vaccine is called Ad5 \[E1-, E2b-\]-CEA(6D)or ETBX-011 and is made by Etubics. This vaccine is based on a virus called an adenovirus but it has been changed to express the protein CEA that is found on some cancer cells. Therefore, the vaccine can tell the immune system…	NO	Colon Cancer|Lung Cancer|Breast Cancer	BIOLOGICAL: AD5 CEA Vaccine	The primary objective of this protocol is to determine the safety of immunization with Ad5 [E1-, E2B-]-CEA(6D), in patients with advanced or metastatic CEA-expressing malignancies, including Maximum Tolerated Dose (MTD)., 1 Year	The secondary objectives of this protocol are to evaluate CEA-specific immune responses to the immunizations and to obtain preliminary data on clinical response rate., 1 Year		Etubics Corporation	Duke University	ALL	ADULT, OLDER_ADULT	PHASE1|PHASE2	INTERVENTIONAL	2010-06-01	2013-03-01	2013-03-01	2010-06-22		Duke Cancer Research Institute, Duke University, Durham, North Carolina, 27710, United States|Medical Oncology Associates, PS, Spokane, Washington, 99208, United States
NCT00045617	S0122: Combination Chemotherapy, Radiation Therapy, and Vaccine Therapy in Limited-Stage Small Cell Lung Cancer	https://clinicaltrials.gov/study/NCT00045617	TERMINATED	RATIONALE: Drugs used in chemotherapy use different ways to stop tumor cells from dividing so they stop growing or die. Radiation therapy uses high energy x-rays to damage tumor cells. Vaccines may make the body build an immune response to kill tumor cells. Combining chemotherapy and radiation therapy with vaccine therapy may kill more tumor cells. PURPOSE: Phase II trial to study the effectivene…	NO	Lung Cancer	BIOLOGICAL: monoclonal antibody 11D10 anti-idiotype vaccine|BIOLOGICAL: monoclonal antibody GD2 anti-idiotype vaccine|DRUG: cisplatin|DRUG: etoposide|RADIATION: radiation therapy	overall survival, time from date of registration to date of death, up to 5 years	immune response, T-cell proliferation and HAMA testing, at Week 10|toxicity assessment, assessment of qualitative and quantitative toxicities, 22 weeks|response, RECIST partial and complete response, 25 weeks		SWOG Cancer Research Network	National Cancer Institute (NCI)	ALL	ADULT, OLDER_ADULT	PHASE2	INTERVENTIONAL	2003-01-01	2003-05-01	2003-05-01	2003-01-27		MBCCOP - Gulf Coast, Mobile, Alabama, 36688, United States|CCOP - Greater Phoenix, Phoenix, Arizona, 85006-2726, United States|Veterans Affairs Medical Center - Phoenix (Carl T. Hayden), Phoenix, Arizona, 85012, United States|Veterans Affairs Medical Center - Tucson, Tucson, Arizona, 85723, United States|Arizona Cancer Center, Tucson, Arizona, 85724, United States|University of Arkansas for Medic…
NCT01782287	Proteome-based Immunotherapy of Lung Cancer Brain Metastases	https://clinicaltrials.gov/study/NCT01782287	UNKNOWN	Trial Hypothesis: Acute, progressing lethal neurooncological process can be transferred into chronic and non-lethal, the survival rates and life quality can be improved by of control of tumor cells (TCs) quantity and targeted regulation of effector functions of tumor stem cells (TSCs). Brief Description: The first line therapy of brain metastases of lung cancer (BMLC) involves allogeneic haploide…	NO	Neoplasm Metastasis	BIOLOGICAL: Dendritic vaccine, allogeneic hematopoietic stem cells, cytotoxic lymphocytes|BIOLOGICAL: Dendritic vaccine, autologous hematopoietic stem cells, cytotoxic lymphocytes	All cause mortality, 2 years	Complete disappearance of all tumor foci, 2 years	reduction of tumor size by no less than 50% and absence of new foci, 2 years	NeuroVita Clinic	Blokhin's Russian Cancer Research Center|Russian Foundation of Technological Development|The Serbsky State Scientific Center for Social and Forensic Psychiatry|National Institute of Regenerative Medicine|SRC Bioclinicum	ALL	ADULT, OLDER_ADULT	PHASE2|PHASE3	INTERVENTIONAL	2012-12-01	2018-12-01	2020-12-01	2013-02-01		ZAO "NeuroVita Clinic of Interventional and Restorative Neurology and Therapy", Moscow, 115478, Russian Federation
NCT01349647	Immunization With a Pentavalent Vaccine Composed of KLH-conjugates of GD2L, GD3L, Globo H, Fucosyl GM1, and N-Propionylated Polysialic Acid	https://clinicaltrials.gov/study/NCT01349647	COMPLETED	Even when small cell lung cancer responds well to treatment with chemotherapy, it has a tendency to grow back and to spread. The investigators are interested in testing new therapies aimed at decreasing this risk. This study tests a vaccine, which is a substance injected under the skin which can cause an immune response. The hope is that the body will make antibodies to the vaccine which will als…	NO	Lung Cancer	BIOLOGICAL: vaccine comprised of KLH conjugates of GD2L, GD3L, Globo H, fucosyl GM1, and N-propionylated polysialic acid plus OPT-821 adjuvant|BIOLOGICAL: Biological/Vaccine: vaccine comprised of KLH conjugates of GD2L, GD3L, Globo H, fucosyl GM1, and N-propionylated polysialic acid plus OPT-821 adjuvant	Confirm the safety of the pentavalent vaccine in this patient population, After immunization with a pentavalent vaccine, including KLH conjugates of GD2L, GD3L, Globo H, fucosyl GM1, and N-propionylated polysialic acid, with the adjuvant OPT-821. Toxicity will be graded in accordance with Common Terminology Criteria for Adverse Events (CTCAE) version 3.0. The vaccination will be considered safe i…	To measure the B-cell response at the cellular level, by generating and analyzing monoclonal antibodies against GD2L, GD3L, Globo H, Fucosyl GM1, and NPropionylated Polysialic Acid and to compare the avidity of the induced antigen specific IgG and IgM antibodies which is not possible with sera, 1 year|To evaluate the use of a circulating tumor cell (CTC) assay in this patient population., with mi…		Memorial Sloan Kettering Cancer Center	National Cancer Institute (NCI)	ALL	ADULT, OLDER_ADULT	PHASE1	INTERVENTIONAL	2011-05-01	2015-07-01	2015-07-01	2011-05-06		Memorial Sloan Kettering Cancer Center, New York, New York, 10065, United States
NCT00091039	Vaccine Therapy, Chemotherapy, and Radiation Therapy in Treating Patients With Stage III Non-Small Cell Lung Cancer That Cannot Be Removed With Surgery	https://clinicaltrials.gov/study/NCT00091039	COMPLETED	RATIONALE: Vaccines made from a gene-modified virus may make the body build an immune response to kill tumor cells. Drugs used in chemotherapy, such as paclitaxel and carboplatin, work in different ways to stop tumor cells from dividing so they stop growing or die. Radiation therapy uses high energy x-rays to damage tumor cells. Combining vaccine therapy with chemotherapy and radiation therapy ma…	NO	Lung Cancer	BIOLOGICAL: recombinant fowlpox GM-CSF vaccine adjuvant|BIOLOGICAL: recombinant fowlpox-CEA(6D)/TRICOM vaccine|BIOLOGICAL: recombinant vaccinia-CEA(6D)-TRICOM vaccine|DRUG: carboplatin|DRUG: paclitaxel|RADIATION: radiation therapy				National Cancer Institute (NCI)		ALL	ADULT, OLDER_ADULT	NA	INTERVENTIONAL	2004-08-01		2006-02-01	2004-09-08		Warren Grant Magnuson Clinical Center - NCI Clinical Studies Support, Bethesda, Maryland, 20892-1182, United States
NCT04998474	FRAME-001 Personalized Vaccine in NSCLC	https://clinicaltrials.gov/study/NCT04998474	UNKNOWN	Despite encouraging results of programmed cell death protein -1 (PD-1) immune checkpoint inhibitor treatment combined with chemotherapy in advanced non-small cell lung cancer (NSCLC), only the minority of approximately 20% of patients derive durable clinical benefit from such treatment. Patients with stable disease (SD) after four cycles of treatment with PD-1 inhibitor pembrolizumab monotherapy …	NO	Non Small Cell Lung Cancer	BIOLOGICAL: FRAME-001 personalized vaccine	FRAME-001-specific immune responses in peripheral blood after administration of FRAME-001, Antigen-specific immune responses in peripheral blood to one or more Frame peptides following application of a personalized FRAME-001 vaccine, based on a positive outcome in one or more of the following assays: 1. 4-Day interferon gamma (IFNg) enzyme-linked immunospot (ELISpot) assay. 2. IFNg, tumor necrosi…	The number of adverse events (AEs) according to National Cancer Institute (NCI) Common Terminology Criteria for Adverse Events (CTCAE) version 5.0., Assessment of safety and tolerability of FRAME-001, Up to week 22|Evaluation of clinical anti-tumor response and survival after treatment with FRAME-001, Tumor response and tumor response duration according to Response Evaluation Criteria in Solid Tu…		Frame Pharmaceuticals B.V.	Erasmus Medical Center|The Netherlands Cancer Institute|University Medical Center Groningen|Leiden University Medical Center	ALL	ADULT, OLDER_ADULT	PHASE2	INTERVENTIONAL	2022-01-01	2024-01-01	2024-07-01	2021-08-10		Netherlands Cancer Institute - Antoni van Leeuwenhoek, Amsterdam, 1066 CX, Netherlands|University Medical Center Groningen, Groningen, 9713 GZ, Netherlands|Erasmus MC, Rotterdam, 3015 GD, Netherlands
NCT01504542	Immune Response and Safety of HS110 Vaccine in Combination With Erlotinib in Patients With Non-Small Cell Lung Cancer	https://clinicaltrials.gov/study/NCT01504542	WITHDRAWN	This study will enroll patients with locally advanced or metastatic non-EGFR mutated Non-Small Cell Lung Cancer (NSCLC) lung cancer after failure of at least one but no more than two prior approved treatment regimens. Patients will be randomized to receive one of two doses of vaccine or placebo to be dosed twice weekly for 18 weeks (36 doses total) and patients will also receive erlotinib 150mg t…	NO	Non-small Cell Lung Cancer	BIOLOGICAL: HS110 vaccine|BIOLOGICAL: Placebo|BIOLOGICAL: HS110 vaccine	Immunologic Response (defined as production of IFNƴ from CD8+ T cells as evaluated by ELISPOT assay), Immune response will be evalulated by ELISPOT assays and change will be assessed from baseline., Week 18	Safety of the combination of HS110 vaccine and erlotinib, Incidence and severity of adverse events, changes in laboratory measures, physical exams and evaluation of autoimmune phenomena., Up to 1 year|Tumor assessment by immunologic response criteria (irRC), Patients will have a CT scan performed at baseline, Week 12 and Week 22 or at the end of study visit in the case of early termination from s…		Heat Biologics		ALL	ADULT, OLDER_ADULT	PHASE2	INTERVENTIONAL	2011-12-01	2013-12-01	2013-12-01	2012-01-05		Mary Crowley Cancer Research Centers, Dallas, Texas, 75201, United States
NCT04821570	To Assess Immunogenicity of Coronavirus Disease 2019 (COVID-19) Vaccine in Cancer Patients Receiving Cancer Treatment	https://clinicaltrials.gov/study/NCT04821570	UNKNOWN	This is a trial of prospective collection of serial blood samples after administration of COVID-19 vaccine in patients with cancer who are receiving active cancer treatment, planned to start therapy with 14 days of consent, or have had stem cell transplant. Cancer treatments and administration of vaccine are not controlled by the study.	NO	Breast Cancer|Lung Cancer|Melanoma (Skin)	BIOLOGICAL: COVID-19 Vaccine	Geometric mean titer (GMT) with corresponding 95%confidence interval (CI) at each time point of the entire population and individually of all cohorts, Elecsys Anti severe acute respiratory syndrome (SARS) coronavirus 2 (CoV 2) S quantitative assay, Participants will have scheduled blood sampling (for immunogenicity assessment) at: For Pfizer: Baseline, Day 21, Day 51, Day 111, Day 201.|Geometric …	Geometric median, minimum and maximum assay titer values for each cohort, Elecsys Anti SARS CoV 2 S quantitative assay, Participants will have scheduled blood sampling (for immunogenicity assessment) at: For Moderna: Baseline, Day 29, Day 57, Day 119, Day 209|Geometric median, minimum and maximum assay titer values for each cohort, Elecsys Anti SARS CoV 2 S quantitative assay, Participants will h…		University of Kansas Medical Center		ALL	ADULT, OLDER_ADULT		OBSERVATIONAL	2021-02-23	2024-03-28	2025-03-28	2021-03-29		The University of Kansas Cancer Center, Westwood Campus, Kansas City, Kansas, 66205, United States
NCT00654030	Allogeneic Cellular Vaccine 1650-G for Non-Small Cell Lung Cancer	https://clinicaltrials.gov/study/NCT00654030	COMPLETED	Rationale: Vaccines made from allogeneic tumor cells may help the body build an effective immune response to kill tumor cells. The Purpose of this study is to evaluate the effects of a lung cancer vaccine in patients with Stage I or Stage II Non-Small Cell Lung Cancer (NSCLC) after completion of initial definitive therapies.	YES	Non-Small Cell Lung Cancer	DRUG: 1650-G Vaccine	Number of Participants Responding to the Vaccine, The endpoint is immunologic response measured by IFN-ELISPOT. It will be reported as the percent of patients responding to vaccine (\>2 Standard Deviation increase from baseline levels pre-vaccine). The number of individuals responding (\> 2 SD change from baseline vaccine) will provide an approximation of biologic efficacy of the vaccine., 16 wee…			Edward Hirschowitz	Kentucky Lung Cancer Research Program	ALL	ADULT, OLDER_ADULT	PHASE2	INTERVENTIONAL	2006-10-01	2009-11-01	2009-11-01	2008-04-07	2013-05-20	Commonwealth Cancer Center, Danville, Kentucky, 40422, United States|University of Kentucky, Lexington, Kentucky, 40536, United States|University of Louisville Hospital, Louisville, Kentucky, 40202, United States|Owensboro Medical Health System, Owensboro, Kentucky, 42303, United States
NCT05018078	Safety and Immunogenicity of COVID-19 Vaccination in Patients With Cancer	https://clinicaltrials.gov/study/NCT05018078	UNKNOWN	Severe acute respiratory syndrome coronavirus 2 (SARS-CoV-2) has caused pandemic since outbreak in 2020. Patients with cancers may be at higher risk than those without cancer for coronavirus disease 2019 (COVID-19). At present, limited data are available on the safety and immunogenicity of COVID-19 vaccination for patients with cancer.	NO	Patients With Cancers|COVID-19|Vaccine	BIOLOGICAL: Coronavirus vaccine	Safety of coronavirus vaccine, Occurence of adverse effects after COVID-19 vaccination, Within 2 months after the first dose of coronavirus vaccine|Immunogenicity of coronavirus vaccine, Titers of anti-SARS-CoV-2 antibodies, Within 2 months after the first dose of coronavirus vaccine	Safety of coronavirus vaccine, Occurence of adverse effects after COVID-19 vaccination, Within 13 months after the first dose of coronavirus vaccine|Immunogenicity of coronavirus vaccine, Titers of anti-SARS-CoV-2 antibodies, Within 13 months after the first dose of coronavirus vaccine		Beijing 302 Hospital		ALL	ADULT, OLDER_ADULT	NA	INTERVENTIONAL	2021-08-30	2023-08-30	2023-10-30	2021-08-24		The Fifth Medical Center of PLA General Hospital, Beijing, Beijing, 100039, China
NCT00104780	Vaccine Therapy in Treating Patients With Stage IIIB, Stage IV, or Recurrent Non-Small Cell Lung Cancer	https://clinicaltrials.gov/study/NCT00104780	UNKNOWN	RATIONALE: Vaccines made from peptides may make the body build an effective immune response to kill tumor cells. PURPOSE: This phase II trial is studying how well vaccine therapy works in treating patients with stage IIIB, stage IV, or recurrent non-small cell lung cancer.	NO	Lung Cancer	BIOLOGICAL: EP-2101|BIOLOGICAL: incomplete Freund's adjuvant	Comparison of overall survival with historical controls|Safety	Progression-free survival|Frequency, magnitude, and breadth of cytotoxic and helper T-cell response to vaccine epitopes		Epimmune		ALL	ADULT, OLDER_ADULT	PHASE2	INTERVENTIONAL	2004-12-01			2005-03-04		Cancer Centers of Florida - Ocoee, Ocoee, Florida, 34761, United States|New York Oncology Hematology, P. C. at Albany Regional Cancer Care, Albany, New York, 12208, United States|Duke Comprehensive Cancer Center, Durham, North Carolina, 27710, United States|Dayton Oncology & Hematology, P.A. - Kettering, Kettering, Ohio, 45409, United States|Cancer Centers of the Carolinas - Eastside, Greenville,…
NCT00601094	Vaccine Therapy in Treating Patients With Stage IIIB, Stage IV, or Recurrent Non-Small Cell Lung Cancer	https://clinicaltrials.gov/study/NCT00601094	COMPLETED	RATIONALE: Vaccines made from a gene-modified virus may help the body build an effective immune response to kill tumor cells. PURPOSE: This phase I trial is studying the side effects and best dose of vaccine therapy in treating patients with stage IIIB, stage IV, or recurrent non-small cell lung cancer.	NO	Lung Cancer	BIOLOGICAL: autologous dendritic cell-adenovirus CCL21 vaccine	Maximum tolerated dose, 28 days|Toxicity as measured by NCI Common Toxicity Criteria, 28 days	Disease status at days 28 and 56, 56 days|Immune response assessment by antigen-specific IFNγ ELISPOT assays on days 0, 28, and 56, 56 days		Jonsson Comprehensive Cancer Center		ALL	ADULT, OLDER_ADULT	PHASE1	INTERVENTIONAL	2009-02-26	2017-05-23	2017-05-23	2008-01-25		VA Greater Los Angeles, Los Angeles, California, 90073, United States|Jonsson Comprehensive Cancer Center at UCLA, Los Angeles, California, 90095-1781, United States
NCT04848493	National Project on Vaccines, COVID-19 and Frail Patients	https://clinicaltrials.gov/study/NCT04848493	COMPLETED	This is a multicentre observational study with the aim of evaluating the antibody and cellular response after vaccination for SARS-CoV-2 with Pfizer-BioNTech or Moderna vaccines in frail subjects with impaired immuno-competence, due to their underlying diseases or ongoing therapies.	NO	COVID-19|Solid Tumor|Hematologic Diseases|Neurologic Disorder|Rheumatic Diseases	BIOLOGICAL: COVID-19 vaccines	SARS-CoV-2 vaccine immunization, For assessing the immunologic response to the COVID-19 vaccination, the anti-S antibodies levels in the fragile population will be quantified at T2 and compared with the anti-S antibodies levels quantified at the same time point in a population of healthy subjects., 5-7 weeks after T0 for Pfizer/BioNTech vaccination; 6-8 weeks after T0 for Moderna vaccination	anti-S antibodies immunological response, for each time point, the anti-S antibodies levels will be quantified and compared with the anti-S antibodies levels quantified at the same time point in a population of healthy subjects (see controls)., at 6 times points T0 before vaccine administration, T1 before the second dose of the vaccine and at times T2, T3, T4 and T5 which correspond to 5-7 weeks …		Azienda USL Reggio Emilia - IRCCS	Fondazione IRCCS Istituto Nazionale dei Tumori, Milano|Istituto Clinico Humanitas|IRCCS San Raffaele|Regina Elena Cancer Institute|Istituto Nazionale per le Malattie Infettive "Lazzaro Spallanzani" IRCCS|University of Roma La Sapienza|Fondazione IRCCS Policlinico San Matteo di Pavia|Istituti Fisioterapici Ospitalieri|Istituto Tumori Giovanni Paolo II, BARI|Fondazione I.R.C.C.S. Istituto Neurologi…	ALL	ADULT, OLDER_ADULT		OBSERVATIONAL	2021-04-19	2022-05-16	2022-12-31	2021-04-19		IRCCS Azienda Ospedaliera Universitaria, Bologna, Bologhna, Italy|IRCCS Istituto Tumori Giovanni Paolo II, Bari, Italy|Ospedale Policlinico San Martino IRCCS, Genova, Italy|Foindazione IRCCS Istituto Neurologico Carlo Besta, Milano, Italy|Fondazione IRCCS Istituto Nazionale dei Tumori, Milano, Italy|IRCCS Istituto Clinico Humanitas, Milano, Italy|IRCCS Ospedale San Raffaele, Milano, Italy|Fondazi…
NCT04487093	Clinical Study of Neoantigen Vaccine Combined With Targeted Drugs in the Treatment of Non-small Cell Lung Cancer	https://clinicaltrials.gov/study/NCT04487093	UNKNOWN	Neoantigen vaccine is a new field of research in tumor immunotherapy, and some studies have been conducted with success on Melanoma and glioblastoma. Nearly 80% of lung cancers are diagnosed in an advanced stage (IIIB, and IV) and EGFR mutant non-small cell lung cancer will be resistant after targeted drug treatment. Neoantigen vaccine is a new treatment method for lung cancer, especially for pat…	NO	Non Small Cell Lung Cancer	DRUG: neoantigen vaccine + EGFR-TKI|DRUG: neoantigen vaccine + anti-angioge	Adverse events evaluated and graded according to the National Cancer Institute Common Terminology Criteria for Adverse Events, version 4.03., Safety, 24 months	Progression-free Survival (PFS), PFS as measured in accordance with the Response Evaluation Criteria In Solid Tumours (RECIST) version 1.1, Up to 2 years|Overall survival (OS), OS as measured in accordance with the Response Evaluation Criteria In Solid Tumours (RECIST) version 1.1, Up to 2 years|Disease Control Rate(DCR), DCR as measured in accordance with the Response Evaluation Criteria In Soli…		First Hospital of Shijiazhuang City	Tianjin Hengjia Biotechnology Development co., LTD	ALL	ADULT, OLDER_ADULT	PHASE1	INTERVENTIONAL	2020-05-17	2022-05-17	2022-12-01	2020-07-27		The First Hospital of Shijiazhuang, Shijiazhuang, Hebei, 050000, China
NCT00006470	Vaccine Therapy Plus Radiation Therapy in Treating Patients With Non-small Cell Lung Cancer That Has Been Completely Removed in Surgery	https://clinicaltrials.gov/study/NCT00006470	COMPLETED	RATIONALE: Vaccines may make the body build an immune response to kill tumor cells. Radiation therapy uses high-energy x-rays to damage tumor cells. Combining these two treatments may kill more tumor cells. PURPOSE: Phase II trial to study the effectiveness of combining vaccine therapy with radiation therapy in treating patients who have stage II or stage IIIA non-small cell lung cancer that has …	NO	Lung Cancer	BIOLOGICAL: monoclonal antibody 11D10 anti-idiotype vaccine|BIOLOGICAL: monoclonal antibody 3H1 anti-idiotype vaccine|RADIATION: radiation therapy				Radiation Therapy Oncology Group	National Cancer Institute (NCI)	ALL	ADULT, OLDER_ADULT	PHASE2	INTERVENTIONAL	2001-03-01	2004-12-01		2003-01-27		University of Alabama at Birmingham Comprehensive Cancer Center, Birmingham, Alabama, 35294-3300, United States|Comprehensive Cancer Institute of Huntsville, Huntsville, Alabama, 35801, United States|Huntsville Hospital System, Huntsville, Alabama, 35807, United States|MBCCOP - Gulf Coast, Mobile, Alabama, 36688, United States|Alabama Oncology, LLC, Montgomery, Alabama, 36106-3657, United States|…
NCT04953065	Coronavirus Disease 2019 (COVID-19) Vaccination in Cancer Patients	https://clinicaltrials.gov/study/NCT04953065	COMPLETED	The current study primarily aims to determine the status of vaccination in enrolled cancer patients and identify barriers to coronavirus disease 2019 (COVID-19) vaccination in cancer patients who have not been vaccinated. Secondary objectives include determining the rate of vaccination in those who have ever been COVID-19 positive and those who have never been COVID-19 positive. The study team al…	NO	Malignancies Multiple	OTHER: COVID-19 vaccine hesitancy and acceptance survey	Rate of COVID-19 vaccination in cancer population, To estimate the rate of COVID-19 vaccination in the adult cancer population., 5 months|Hesitancy to COVID-19 vaccination, To identify the reasons of participants' hesitancy to COVID-19 vaccination through questionnaire., 5 months	rate of COVID-19 vaccination in two cohorts, To determine the rate of vaccination in COVID-19 positive or COVID-19 negative cohorts, 5 months|Factors associated with vaccine-acceptance and vaccine-hesitancy, To quantify the percentage of patients who are vaccine-accepting or vaccine-hesitant, 5 months|Side effects of COVID-19 vaccines, To identify side effects of COVID-19 vaccines in vaccinated a…		Monika Joshi		ALL	ADULT, OLDER_ADULT		OBSERVATIONAL	2021-08-30	2023-01-31	2023-01-31	2021-07-07		Penn State Cancer Institute, Hershey, Pennsylvania, 17033, United States
NCT00049218	Chemotherapy Followed By Vaccine Therapy in Treating Patients With Extensive-Stage Small Cell Lung Cancer	https://clinicaltrials.gov/study/NCT00049218	COMPLETED	RATIONALE: Drugs used in chemotherapy use different ways to stop tumor cells from dividing so they stop growing or die. Vaccines made from a gene-modified virus may make the body build an immune response to kill tumor cells. Combining vaccine therapy with chemotherapy may kill more tumor cells. PURPOSE: Phase I/II trial to study the effectiveness of chemotherapy followed by adenovirus p53 vaccine…	NO	Lung Cancer	BIOLOGICAL: Autologous dendritic cell-adenovirus p53 vaccine|DRUG: Carboplatin|DRUG: Etoposide	Rate of Toxicity of the Ad-p53 DC Vaccine, To evaluate the toxicity of the Ad-p53 dendritic cell (DC) vaccine. While there is no expected toxicity from the Ad-p53 vaccine, there may be unforeseen adverse effects. Patients will be monitored for toxicity, particularly for evidence of autoimmunity. Complete blood counts (CBCs) to monitor for hematologic toxicity, serum creatinine to monitor for rena…			H. Lee Moffitt Cancer Center and Research Institute		ALL	ADULT, OLDER_ADULT	PHASE1|PHASE2	INTERVENTIONAL	2003-04-01	2007-06-01	2014-05-01	2003-01-27		H. Lee Moffitt Cancer Center and Research Institute, Tampa, Florida, 33612-9497, United States
NCT01433172	Combination Immunotherapy of GM.CD40L Vaccine With CCL21 in Lung Cancer	https://clinicaltrials.gov/study/NCT01433172	COMPLETED	The purpose of this study is to find out what effects (good and bad) a tumor vaccine used in combination with GM.CD40L and CCL21 have on the patient and their cancer. We also want to find out if the vaccine and the drugs can boost the immune system of these patients and how their immune system reacts, both before and after the vaccine treatment.	YES	Lung Cancer|Adenocarcinoma	BIOLOGICAL: Phase I - GM.CD40L.CCL21 Vaccinations|BIOLOGICAL: Phase II - GM.CD40L cells Vaccinations|BIOLOGICAL: Phase II - GM.CD40L.CCL21 Vaccinations	Phase I: Recommend Phase II Dose (RPDII), Highest dose level of GMCD40L vaccine in combination with CCL21 that induced dose limiting toxicity (DLT) in fewer than 33% of patients. DLT: Intervention-specific acute toxicity; i.e., occurrence within 28 days of drug administration, according to the NCI Common Toxicity Criteria for Adverse Events (CTCAE), V 4: 1.) that precludes further dose escalation…	Response Rate, Response according to Response Evaluation in Solid Tumors (RECIST) 1.1. Complete Response (CR): Complete disappearance of all measurable and non-measurable disease; No new lesions. Partial Response (PR): Applies only to patients with at least one measurable lesion; Greater than or equal to 30% decrease under baseline of the sum of longest diameters of all target measurable lesions.…		H. Lee Moffitt Cancer Center and Research Institute	Bankhead-Coley Florida Biomedical Research Program|James and Esther King Biomedical Research Program	ALL	ADULT, OLDER_ADULT	PHASE1|PHASE2	INTERVENTIONAL	2012-03-26	2016-01-31	2019-02-01	2011-09-13	2017-04-05	H. Lee Moffitt Cancer Center and Research Institute, Tampa, Florida, 33612, United States
NCT00617409	To Immunize Patients With Extensive Stage SCLC Combined With Chemo With or Without All Trans Retinoic Acid	https://clinicaltrials.gov/study/NCT00617409	COMPLETED	The purpose of this research study is to test a tumor (cancer) vaccine given along with chemotherapy to determine if this vaccine will increase the chances of the tumor shrinking and/or the amount of time that people who have this disease will live.	YES	Small Cell Lung Cancer	DRUG: Paclitaxel|BIOLOGICAL: Drug: Ad.p53-DC vaccines|DRUG: All -trans Retinoic Acid (ATRA)	Tumor Response Rate (RR), Overall Response: Complete Response (CR) + Partial Response (PR) + Stable Disease (SD). Efficacy of second line chemotherapy (single agent paclitaxel) after progression following the dendritic cell(DC)-based p53 vaccine (Ad.p53-DC vaccine), with (Arm C). To estimate the objective tumor response rate for each treatment group. Tumor response to be assessed via radiographic…	Overall Survival (OS), To evaluate the survival of all patients enrolled on an intent-to-treat basis. Overall survival per treatment arm., Up to 24 months		H. Lee Moffitt Cancer Center and Research Institute		ALL	ADULT, OLDER_ADULT	PHASE2	INTERVENTIONAL	2007-10-02	2015-09-21	2019-01-31	2008-02-18	2016-11-01	H. Lee Moffitt Cancer Center & Research Institute, Tampa, Florida, 33612, United States
NCT01584115	Clinical Trial of a Therapeutic Vaccine With NY-ESO-1 in Combination With the Adjuvant Monophosphoryl Lipid A (MPLA)	https://clinicaltrials.gov/study/NCT01584115	UNKNOWN	This study is a clinical trial phase I/II. Its goal is to determine the safety, tolerability, immunogenicity and efficacy of a therapeutic vaccine with the tumor antigen NY-ESO-1 combined with the adjuvant MPLA from B. pertussis in cancer patients.	NO	Cancer.|Melanoma.|Ovarian Cancer.|Lung Cancer.	BIOLOGICAL: NY-ESO-1 combined with MPLA|BIOLOGICAL: NY-ESO-1 combined with MPLA vaccine	Safety, CTCAE (Common Terminology Criteria for Adverse Events), Six months after immunization.	Immunogenicity, IgG against NY-ESO-1 (ELISA). NY-ESO-1-specific T cells CD4+ and CD8+ (ELISPOT and FACs - flow citometry with tetramers)., Six months after immunization.		Instituto de Investigação em Imunologia	Butantan Institute	ALL	ADULT	PHASE1|PHASE2	INTERVENTIONAL	2012-07-01	2013-07-01	2013-07-01	2012-04-24		Hospital das Clinicas da FMUSP, São Paulo, Brazil
NCT03908671	Clinical Study of Personalized mRNA Vaccine Encoding Neoantigen in Patients With Advanced Esophageal Cancer and Non-small Cell Lung Cancer	https://clinicaltrials.gov/study/NCT03908671	RECRUITING	A single arm, open-label pilot study is designed to determine the safety, tolerability and effectiveness of personalized mRNA tumor vaccine encoding neoantigen in Patients with advanced esophageal cancer and non-small cell lung cancer	NO	Esophageal Cancer|Non Small Cell Lung Cancer	BIOLOGICAL: Personalized mRNA Tumor Vaccine	Number of participants with treatment-related adverse events as assessed by CTCAE v4.03, During the trial conduction, especially within the 24 weeks of treatment phase when mRNA tumor Vaccine administered, all adverse events (including laboratory abnormality and clinical events) will be closely monitored, and all ≥ grade 3 adverse events per CTCAE will be recorded, including but not limited to th…	Disease Control Rate (DCR), Disease Control Rate of Personalized mRNA Tumor Vaccine, 1.5 years|Progression-free Survival (PFS), Progression-free Survival of Personalized mRNA Tumor Vaccine, 2 years|Time to Tumor Progression (TTP), Time to Tumor Progression of Personalized mRNA Tumor Vaccine, 2 years|Overall Survival (OS), Overall Survival of Personalized mRNA Tumor Vaccine, 3 years		Stemirna Therapeutics	The First Affiliated Hospital of Zhengzhou University	ALL	ADULT, OLDER_ADULT	NA	INTERVENTIONAL	2019-10-18	2024-10-31	2025-12-31	2019-04-09		The First Affiliated Hospital of Zhengzhou University, Zhengzhou, Henan, China
NCT03406715	Combination Immunotherapy-Ipilimumab-Nivolumab-Dendritic Cell p53 Vac - Patients With Small Cell Lung Cancer (SCLC)	https://clinicaltrials.gov/study/NCT03406715	TERMINATED	The purpose of this study is to find out what effects (good and bad) immunotherapy treatment using the p53 vaccine (Ad.p53-DC) in combination with Nivolumab and Ipilimumab has on small cell lung cancer. Immunotherapy is a cancer therapy that uses the body's immune system to fight cancer cells. This study can be divided into three different phases: initial Induction Immunotherapy, Maintenance Immu…	YES	Small Cell Lung Cancer|Lung Cancer|Relapsed Small Cell Lung Cancer	DRUG: Nivolumab|DRUG: Ipilimumab|BIOLOGICAL: Dendritic Cell based p53 Vaccine	Disease Control Rate (DCR), Response will be assessed primarily using the response evaluation criteria in solid tumors (RECIST v1.1). The immune related (ir)RECIST will also be used secondarily. DCR = Complete Response (CR) = Partial Response (PR) + Stable Disease (SD) rates. The disease control (DCR=CR+PR+SD) rates will be summarized using both point estimates and exact confidence intervals base…	Progression Free Survival (PFS), The PFS, defined as time from enrollment (eligible date) to date of progression/death, whichever happens first, or censor at last clinical follow-up date. PFS will be summarized utilizing the K-M method., Up to 3 years|Overall Survival (OS), The OS, defined as the time from study enrollment (eligible date) to death from any cause. OS will be summarized utilizing t…		H. Lee Moffitt Cancer Center and Research Institute	Bristol-Myers Squibb|MultiVir, Inc.	ALL	ADULT, OLDER_ADULT	PHASE2	INTERVENTIONAL	2018-03-15	2022-03-23	2022-05-16	2018-01-23	2023-03-30	H. Lee Moffitt Cancer Center and Research Institute, Tampa, Florida, 33612, United States
NCT03057340	The Treatment of Advanced Lung Cancer With Dribbles Antigen by Targeting Activation of Tcells	https://clinicaltrials.gov/study/NCT03057340	UNKNOWN	Malignant tumor has become the leading cause of death in humans, and the number one killer in malignant tumor is the lung cancer. Intensifying environmental pollution comes with rising of the incidence of lung cancer and the high mortality,what's the worst that the 5-year survival rate is only about 15%, accounting for first place in the malignant tumors, Exploiting for novel antitumor technology…	NO	Carcinoma, Non-Small-Cell Lung	BIOLOGICAL: Dribble vaccine	Progression free survival, Evaluate progression-free survival. Tumor measurements by CT scan will be obtained at week 16 and subsequently at the discretion of the treating investigator. After the treatment period, patients will be seen every 3 months for 2 years, or until progressive disease., 2 years	Safety: to evaluate the overall safety of allogeneic NSCLC DRibble vaccine alone or in combination with either imiquimod or GM-CSF, To evaluate the overall safety of allogeneic NSCLC DRibble vaccine alone or in combination with either imiquimod or GM-CSF, as adjuvant treatment for definitively-treated patients with Stage IIIA or B NSCLC. During the treatment period, patients will be seen in clini…		Second Affiliated Hospital, School of Medicine, Zhejiang University		ALL	ADULT, OLDER_ADULT	PHASE1	INTERVENTIONAL	2017-06-01	2019-12-01	2020-12-01	2017-02-20
NCT00023985	Vaccine Therapy in Treating Patients With Non-Small Cell Lung Cancer	https://clinicaltrials.gov/study/NCT00023985	COMPLETED	RATIONALE: Vaccines made from a person's tumor cells and white blood cells may make the body build an immune response to kill tumor cells. PURPOSE: Phase I trial to study the effectiveness of vaccine therapy in treating patients who have non-small cell lung cancer.	NO	Lung Cancer	BIOLOGICAL: autologous tumor cell vaccine|BIOLOGICAL: therapeutic autologous dendritic cells|PROCEDURE: conventional surgery				Roswell Park Cancer Institute		ALL	ADULT, OLDER_ADULT	PHASE1	INTERVENTIONAL	2001-01-01	2003-07-01	2003-08-01	2003-01-27		Roswell Park Cancer Institute, Buffalo, New York, 14263-0001, United States
NCT00290355	Study to Test the Efficacy of the Vaccine GSK 249553 in Treating Non-small-cell Lung Cancer After Tumour Removal by Surgery	https://clinicaltrials.gov/study/NCT00290355	COMPLETED	Patients will receive injections of GSK 249553 vaccine . Appropriate tests will be performed to assess the safety of the treatment and its ability to induce an immune response.	YES	Lung Cancer, Non-Small Cell	BIOLOGICAL: GSK 249553 vaccine|BIOLOGICAL: Placebo	Number of Patients Reporting Confirmed Non-small-cell Lung Cancer (NSCLC) Recurrence, Types of recurrence included local, regional and distant metastasis and second primary lung tumours, and comprised: Local recurrence, defined as a tumour within the same lung or at the bronchial stump; Regional recurrence, involving a clinically or radiologically manifest disease in the mediastinum or in supracl…	Percentage of Patients With Disease Recurrence, Types of recurrence included local, regional and distant metastasis and second primary lung tumours, and comprised: Local recurrence, defined as a tumour within the same lung or at the bronchial stump; Regional recurrence, involving a clinically or radiologically manifest disease in the mediastinum or in supraclavicular nodes; and Distant recurrence…		GlaxoSmithKline		ALL	ADULT, OLDER_ADULT	PHASE2	INTERVENTIONAL	2002-05-28	2011-07-19	2011-07-19	2006-02-13	2019-02-25	GSK Investigational Site, Bruxelles, 1200, Belgium|GSK Investigational Site, Edegem, 2650, Belgium|GSK Investigational Site, Gent, 9000, Belgium|GSK Investigational Site, Leuven, 3000, Belgium|GSK Investigational Site, Tallinn, 13419, Estonia|GSK Investigational Site, Tartu, 51014, Estonia|GSK Investigational Site, Helsinki, 00029, Finland|GSK Investigational Site, Tampere, 33520, Finland|GSK Inv…
NCT04936997	Immune Response to the COVID-19 Vaccine	https://clinicaltrials.gov/study/NCT04936997	COMPLETED	Explore the effects on immune response to include a potential third vaccine for the cancer cohort.	NO	Covid19|Cancer|Malignancy|Vaccine Response Impaired	BIOLOGICAL: SARS-COV2 Pfizer Vaccine	Immune response, Evaluating immune response to a second COVID-19 vaccination booster (3rd vaccine) in patients with solid tumor malignancies on immunosuppressive cancer therapies by antibody quantification in blood samples., 3 months	Adverse events, Evaluating immune response to a second COVID-19 vaccination booster (3rd vaccine) in patients with solid tumor malignancies on immunosuppressive cancer therapies by T-cell quantification in blood samples., 3 months		University of Arizona		ALL	ADULT, OLDER_ADULT	EARLY_PHASE1	INTERVENTIONAL	2021-06-07	2021-08-25	2022-05-08	2021-06-23		University of Arizona, Tucson, Arizona, 85719, United States
NCT01720836	Study of the Immune Response of MUC1 (Mucin1) Peptide Vaccine for Non-small Cell Lung Cancer	https://clinicaltrials.gov/study/NCT01720836	RECRUITING	All subjects will receive the vaccine subcutaneously every 3 weeks x 3 with optional yearly booster vaccines up to and including 5 years post last vaccine for those patients who are confirmed responders to the vaccine . The rationale for using Poly-ICLC as an adjuvant are two ongoing trials at University of Pittsburgh Cancer Institute (UPCI) of the MUC1 100mer peptide vaccine - one as a therapeut…	NO	Non-small Cell Lung Cancer (NSCLC)	BIOLOGICAL: Vaccine + PolyICLC	Immunologic response, Immunologic response will be measured by increases in anti MUC1 antibody titers post vaccination at different stages of disease: localized (Stage I, II) or locally advanced (Stage III) non-small cell lung cancer and neuroendocrine carcinoid tumors., 2 years	Anti-MUC1 immunity, To assess spontaneous anti- MUC1 immunity in response to cancer prior to administration of the MUC1 vaccine, 2 years|Association between baseline MUC1 immunity and vaccine, To assess the association between baseline MUC1 immunity and vaccine - induced increases in anti MUC1 antibodies, 2 years|Immunocompetence versus immunosuppression, To characterize the change in the balance…		Olivera Finn		ALL	ADULT, OLDER_ADULT	PHASE1|PHASE2	INTERVENTIONAL	2012-11-01	2026-10-01	2031-10-01	2012-11-02		UPMC Hillman Cancer Center, Pittsburgh, Pennsylvania, 15232, United States
NCT05344209	Efficacy and Safety of Anti-PD-1/PD-L1 Treatment +/- UV1 Vaccination in Patients With Non-small Cell Lung Cancer	https://clinicaltrials.gov/study/NCT05344209	RECRUITING	A Randomized, Multicenter Study Investigating Efficacy and Safety of anti-PD-1/PD-L1-treatment +/- UV1 vaccination as first line treatment in patients with inoperable advanced or metastatic non-small cell lung cancer. The objective of the phase 2 study is to induce a meaningful Progression-Free Survival (PFS) benefit in patients with stage IIIB/IIIC or stage IV NSCLC by treating with anti-PD-1/PD…	NO	Oncology|NSCLC Stage IV|NSCLC, Stage III	BIOLOGICAL: UV1|DRUG: Sagramostim|DRUG: Anti-PD-1/PD-L1 treatment	Progression-free survival (PFS) per Response Evaluation Criteria in Solid Tumours (RECIST 1.1) as determined by Blinded Independent Central Review (BICR), Evaluate and compare the efficacy of anti-PD-1/PD-L1-treatment with or without UV1 vaccination in patients with stage IIIB/IIIC or stage IV NSCLC., Up to 2 years	Response evaluation, Comparison of response rate according to RECIST v1.1 in patients who receive anti-PD-1/PD-L1 treatment and patients who receive anti-PD-1/PD-L1 treatment in combination with UV1., Throughout trial (up to 2 years)|monitoring AE, evaluate safety and tolerability in patients who receive anti-PD-1/PD-L1 treatment and patients who receive anti-PD-1/PD-L1 treatment in combination w…	molecular characterization and analyses, investigate for possible biological markers for response, resistance and toxicity, up to 2 years|immunophenotyping or characterization of the immune cell subsets in the periphery, Investigate immunological responses., In biological samples collected at screening, visit 5/6, end-of-treatment, safety visit and first follow-up visit.|To investigate the role o…	Vestre Viken Hospital Trust	University Hospital, Akershus|Oslo University Hospital|Haukeland University Hospital|Helse Stavanger HF|Helse Fonna|Helse Nord-Trøndelag HF|St. Olavs Hospital|Alesund Hospital|Helse Forde|University Hospital of North Norway	ALL	ADULT, OLDER_ADULT	PHASE2	INTERVENTIONAL	2022-08-12	2025-07-01	2027-07-01	2022-04-25		Vestre Viken Health Trust, Drammen, Viken, 3004, Norway
NCT00098085	Study of the Feasibility to Derive Vaccine From Tumor Tissue in Patients With Non-Small Cell Lung Cancer	https://clinicaltrials.gov/study/NCT00098085	COMPLETED	Antigenics is enrolling patients in a Phase II study testing the feasibility to derive an autologous investigational vaccine (HSPPC-96) from the tumor tissue of patients with resectable non-small cell lung cancer. Vaccine production will be attempted on all patients who undergo surgery and meet all inclusion/exclusion criteria.	NO	Non-Small-Cell Lung Carcinoma|Lung Cancer|Pulmonary Cancer	BIOLOGICAL: HSPPC-96	The primary goal of this trial is to determine if HSPPC-96 can be made from the tumor tissue of patients with resectable non-small cell lung cancer.	The secondary goals are to further characterize the safety and efficacy profile, to evaluate disease recurrence in patients, and to evaluate overall survival in patients receiving HSPPC-96.		Agenus Inc.		ALL	ADULT, OLDER_ADULT	PHASE2	INTERVENTIONAL	2003-09-01	2007-11-01		2004-12-06		London, United Kingdom
NCT03879694	Survivin Long Peptide Vaccine in Treating Patients With Metastatic Neuroendocrine Tumors	https://clinicaltrials.gov/study/NCT03879694	RECRUITING	This phase I trial studies the side effects of survivin long peptide vaccine and how it works with the immune system in treating patients with neuroendocrine tumors that have spread to other parts of the body (metastatic). Tumor cells make proteins that are not usually produced by normal cells. The body sees these proteins as not belonging and sends white blood cells called T cells to attack the …	NO	Lung Atypical Carcinoid Tumor|Lung Typical Carcinoid Tumor|Metastatic Pancreatic Neuroendocrine Tumor	BIOLOGICAL: Incomplete Freund's Adjuvant|DRUG: Octreotide Acetate|BIOLOGICAL: Sargramostim|BIOLOGICAL: SVN53-67/M57-KLH Peptide Vaccine	Incidence of adverse events of SVN53-67/M57-KLH peptide vaccine in combination with octreotide acetate in patients with neuroendocrine tumors, Will be assessed with National Cancer Institute Common Terminology Criteria for Adverse Events version 5.0. Will consider a toxicity to be an adverse event that is possibly, probably or definitely related to treatment. The maximum grade of toxicity for eac…	Immunogenicity of SVN53-67/M57-KLH peptide vaccine, Survivin-specific CD8+ responses will be measured individually at baseline, 12 weeks and end of-study. These measures will be summarized by descriptive statistics (means, medians, quartiles, etc.). Confidence intervals will be constructed for the median and the mean. Exploratory graphical analysis will be used to discover associations among vari…	Serum levels of chromogranin A, serotonin and 5-HIAA, Exploratory graphical analysis will be used to discover associations among variables., Baseline up to 15 months|Serum levels of serotonin and 5-HIAA, Exploratory graphical analysis will be used to discover associations among variables, Baseline up to 15 months|Serum levels of 5-HIAA, Exploratory graphical analysis will be used to discover asso…	Roswell Park Cancer Institute	NeuroEndocrine Tumor Research Foundation (NETRF)	ALL	ADULT, OLDER_ADULT	PHASE1	INTERVENTIONAL	2019-06-17	2025-12-17	2026-12-17	2019-03-19		Roswell Park Cancer Institute, Buffalo, New York, 14263, United States
NCT04397926	Phase I Study of Individualized Neoantigen Peptides in the Treatment of EGFR Mutant Non-small Cell Lung Cancer	https://clinicaltrials.gov/study/NCT04397926	UNKNOWN	Neoantigen vaccine is a new field of research in tumor immunotherapy, and some studies have been conducted with success on Melanoma and glioblastoma. Nearly 80% of lung cancers are diagnosed in an advanced stage (IIIB, and IV) and EGFR mutant non-small cell lung cancer will be resistant after targeted drug treatment. Neoantigen vaccine is a new treatment method for lung cancer, especially for pat…	NO	Non Small Cell Lung Cancer	DRUG: Individualized neoantigen peptides vaccine	Safety of the neoantigen vaccine treatment., Adverse events occurring after the neoantigen vaccine treatment are evaluated and graded according to the National Cancer Institute Common Terminology Criteria for Adverse Events, version 4.03., 24 months			Sun Yat-sen University	Tianjin Hengjia Biotechnology Development co., LTD	ALL	ADULT, OLDER_ADULT	PHASE1	INTERVENTIONAL	2020-05-30	2022-05-30	2022-12-30	2020-05-21		Sun Yat-sen University Cancer Center, Guangzhou, Guangdong, 510060, China
NCT01258868	Tumor Cell Vaccines With ISCOMATRIX Adjuvant and Celecoxib in Patients Undergoing Resection of Lung and Esophageal Cancers and Malignant Pleural Mesotheliomas	https://clinicaltrials.gov/study/NCT01258868	TERMINATED	Background: - Recent research has shown that causing an immune response to tumor cells may help slow or stop the growth of tumors. One treatment that has come from this research involves collecting and modifying a cancer patient's tumor cells in the laboratory, then returning the cells to the patient as a vaccine to encourage the immune system to respond to them. Researchers are interested in tes…	NO	Mesolthelioma|Esophageal Cancer|Lung Cancer|Thoracic Sarcomas|Thymoma	DRUG: Celebrex|BIOLOGICAL: Tumor cell vaccine	Tabulation of patient toxicities and their grades, 30 days after last vaccine (up to 25 months)months)	Number of patients of the first 10 sarcoma, mesothelioma and esophageal CA patients respectively with cell line development greater than or equal to 3, When 10 patients each of the other tumor types have been recruitedother tumor types have beenrecruited|Enumeration and description of immune responses, 2 years after initial vaccination|Number of patients of first 20 lung CA patients with cell lin…		National Cancer Institute (NCI)		ALL	ADULT, OLDER_ADULT	PHASE1	INTERVENTIONAL	2010-12-01	2016-06-13	2016-06-13	2010-12-13		National Institutes of Health Clinical Center, 9000 Rockville Pike, Bethesda, Maryland, 20892, United States
NCT01909752	Combination Vaccine Immunotherapy (DRibbles) for Patients With Definitively-Treated Stage III Non-small Cell Lung Cancer	https://clinicaltrials.gov/study/NCT01909752	COMPLETED	This study will test an investigational vaccine, called DRibbles, for the treatment of non-small cell lung cancer (NSCLC). We hypothesize that vaccination with the DRibble vaccine will cause an immune responses against proteins contained in the DRibble vaccine and the protein antigens targeted by this strong immune response will include common antigens shared by both the vaccine and the patient's…	NO	Carcinoma, Non-Small-Cell Lung	DRUG: Cyclophosphamide|BIOLOGICAL: DRibble vaccine|DRUG: Imiquimod|DRUG: GM-CSF|BIOLOGICAL: HPV vaccine	Identify the regimen that produces the strongest antibody response, The best regimen will be defined as the one that generates the greatest increase in the number of strong antibody responses as defined by a greater than 15-fold increase in antibody, as measured using the Immune Response Biomarker Profiling Array (Invitrogen) on the day 95 serum sample., 95 days	Safety, To evaluate the overall safety of allogeneic NSCLC DRibble vaccine alone or in combination with either imiquimod or GM-CSF, as adjuvant treatment for definitively-treated patients with Stage IIIA or B NSCLC. During the treatment period, patients will be seen in clinic 13 times over a 22-week period; performance status and side-effects will be evaluated at each visit., 43 weeks|Progression…		UbiVac	National Cancer Institute (NCI)|Providence Cancer Center, Earle A. Chiles Research Institute|Providence Health & Services|Mayo Clinic|Louisiana State University Health Sciences Center in New Orleans	ALL	ADULT, OLDER_ADULT	PHASE2	INTERVENTIONAL	2013-07-01	2016-11-01	2017-04-01	2013-07-26		LSU Stanley S. Scott Cancer Center, New Orleans, Louisiana, 70112, United States|Providence Cancer Center, Portland, Oregon, 97213, United States
NCT03871205	Neoantigen-primed DC Vaccines Therapy for Refractory Lung Cancer	https://clinicaltrials.gov/study/NCT03871205	UNKNOWN	Various of immunotherapies are now widely applied in the treatment of lung cancer. Neoantigens arising from the mutations of the tumor genome expressed specifically on the tumor cell instead of normal cells, suggesting that vaccines targeting neoantigens should generate a highly tumor-specific response with minimal off-target effects. Neoantigens are highly suitable for the development of cancer …	NO	Carcinoma, Non-Small Cell Lung|Carcinoma, Small Cell Lung	BIOLOGICAL: Neoantigen loaded DC vaccine	Incidence of Treatment-Emergent Adverse Events [Safety], Safety of personalized neoantigen vaccine will be measured by the number of subjects experiencing each type of adverse event. Adverse events will be graded according to the National Cancer Institute Common Terminology Criteria for Adverse Events v4.0., 3 months after the last vaccination injection|Immunogenicity of neoantigen-primed DC Vacc…	Objective Response Rate, The objective response rate is equal to the proportion of participants achieving a best overall response of partial response or complete response (PR + CR). Percentage of Participants Achieving a Stable Disease (SD) or a confirmed CR or PR (Disease Control Rate) Participants achieved disease control if they had a best overall response of CR, PR or SD., once per three mont…		Shenzhen People's Hospital		ALL	ADULT, OLDER_ADULT	PHASE1	INTERVENTIONAL	2019-04-01	2020-06-30	2020-12-30	2019-03-12		Shenzhen People's Hospital, Shenzhen, Guangdong, 518020, China
NCT03384316	Multi-Targeted Recombinant Ad5 (CEA/MUC1/Brachyury) Based Immunotherapy Vaccine Regimen in People With Advanced Cancer	https://clinicaltrials.gov/study/NCT03384316	COMPLETED	Background: ETBX-011, ETBX-061, and ETBX-051 are cancer vaccines. Their goal is to teach the immune system to target and kill cancer cells. The vaccines target 3 proteins found in many types of cancer. Researchers think targeting all 3 proteins in unison will have the best results. Objective: To test the safety of combining ETBX-011, ETBX-061, and ETBX-051 and their effects on the immune system. …	YES	Neoplasms|Prostate Cancer|Lung Cancer|Breast Cancer|Colon Cancer	BIOLOGICAL: ETBX-051; adenoviral brachyury vaccine|BIOLOGICAL: ETBX-061; adenoviral Mucin-1 (MUC1) vaccine|BIOLOGICAL: ETBX-011; adenoviral Carcinoembryonic antigen (CEA) vaccine	Number of Participants With Serious and Non-serious Adverse Events, Here is the count of participants with serious and non-serious adverse events assessed by the Common Terminology Criteria for Adverse Events (CTCAE v5.0). A non-serious adverse event is any untoward medical occurrence. A serious adverse event is an adverse event or suspected adverse reaction that results in death, a life-threaten…	Number of Participants Who Achieve an Objective Confirmed Complete or Partial Response Assessed by the Response Evaluation Criteria in Solid Tumors Version 1.1 (RECIST v1.1), Objective response is determined by participants whose tumors shrunk after therapy assessed by the Response Evaluation Criteria in Solid Tumors Version 1.1 (RECIST v1.1). Complete Response (CR) is disappearance of all target…	Number of Participants With a Positive Mucin-1 (MUC-1) Specific T-Cells Immune Response, Peripheral blood mononuclear cells (PBMC) were analyzed by flow cytometry to evaluate anti-tumor response induced by vaccine injection., up to week 6|Number of Participants With a Positive Carcinoembryonic Antigen (CEA) Specific T-Cells Immune Response, Peripheral blood mononuclear cells (PBMC) were analyzed …	National Cancer Institute (NCI)		ALL	ADULT, OLDER_ADULT	PHASE1	INTERVENTIONAL	2018-01-31	2018-05-22	2020-08-24	2017-12-27	2019-12-23	National Institutes of Health Clinical Center, Bethesda, Maryland, 20892, United States
NCT00005023	Vaccine Therapy Plus Sargramostim in Treating Patients With Stage III or Stage IV Cancer	https://clinicaltrials.gov/study/NCT00005023	COMPLETED	RATIONALE: Vaccines may make the body build an immune response to tumor cells. Colony-stimulating factors such as sargramostim increase the number of immune cells found in bone marrow or peripheral blood. PURPOSE: Phase I trial to study the effectiveness of vaccine therapy plus sargramostim in treating patients who have stage III or stage IV cancer.	NO	Breast Cancer|Lung Cancer|Ovarian Cancer	BIOLOGICAL: HER-2/neu peptide vaccine|BIOLOGICAL: sargramostim				University of Washington		ALL	ADULT, OLDER_ADULT	PHASE1	INTERVENTIONAL	1999-03-01	2001-01-01	2001-01-01	2004-04-23		University of Washington School of Medicine, Seattle, Washington, 98195, United States
NCT00534209	Vaccine Therapy in Patients With Stages IIIB/IV Non-Small Cell Lung Cancer Who Have Finished First-Line Chemotherapy	https://clinicaltrials.gov/study/NCT00534209	TERMINATED	RATIONALE: Vaccines made from gene-modified tumor cells may help the body build an immune response to kill tumor cells. PURPOSE: This randomized phase I/II trial is studying the side effects of vaccine therapy and to see how well it works in treating patients with stage IIIB or stage IV non-small cell lung cancer who have finished first-line chemotherapy.	YES	Lung Cancer	BIOLOGICAL: Allogeneic B7.1/HLA-A1|OTHER: Placebo	Preliminary Safety Profile (Phase 1), This will include the number of patients experiencing toxicity over the course of treatment, characterized by type of toxicity and grade, and by the time of toxicity onset in relation to day of vaccination., Up to 13 weeks|Progression-free Survival (Phase 2), Date of randomization to the earliest date of documented progression.	Immune Response (CD8) in B7-vaccinated Participants as Compared to Controls. (Phase 2), Rate of immune response (CD8) in B-7 vaccinated participants reported for measurements taken immediately prior to vaccination (week 0) and throughout the two courses., About 13 weeks|Relationship of CD8 Response in B7-vaccinated Patients to Their Progression-free Survival.(Phase 2), Relationship of CD8 respons…		University of Miami		ALL	ADULT, OLDER_ADULT	PHASE1|PHASE2	INTERVENTIONAL	2009-01-01	2010-04-01	2010-04-01	2007-09-24	2013-02-20	Memorial Regional Hospital, Hollywood, Florida, 33021, United States|University of Miami Sylvester Comprehensive Cancer Center, Miami, Florida, 33136, United States
NCT00019929	Vaccine Therapy in Treating Patients With Stage III Non-Small Cell Lung Cancer	https://clinicaltrials.gov/study/NCT00019929	COMPLETED	RATIONALE: Vaccines may make the body build an immune response to kill tumor cells. PURPOSE: This phase II trial is studying vaccine therapy given after standard therapy to see how well it works in treating patients with stage III non-small cell lung cancer.	NO	Lung Cancer	BIOLOGICAL: mutant p53 peptide pulsed dendritic cell vaccine|PROCEDURE: adjuvant therapy	Disease-free survival by CTEP CTC v2.x|Overall survival by CTEP CTC v2.x|Toxicity by CTEP CTC v2.x	Immunological response by ELISPOT before and 2 weeks after last vaccine		National Cancer Institute (NCI)		ALL	CHILD, ADULT, OLDER_ADULT	PHASE2	INTERVENTIONAL	2000-08-01		2005-12-01	2003-01-27		Warren Grant Magnuson Clinical Center - NCI Clinical Studies Support, Bethesda, Maryland, 20892-1182, United States|Vanderbilt-Ingram Cancer Center, Nashville, Tennessee, 37232-6838, United States
NCT05270967	FDG (Fluorodeoxyglucose) Findings After COVID-19 Vaccination	https://clinicaltrials.gov/study/NCT05270967	COMPLETED	It is important to evaluate the vaccine-related metabolic changes on FDG PET/CT to avoid confusing results. The investigators aimed to assess the frequency and intensity of regional and systemic metabolic PET/CT changes of patients who received the mRNA-based COVID-19 vaccine (BNT162b2-Pfizer/BioNTech) and to analyze possible factors affecting these changes.	NO	Vaccine Reaction|Oncology	DIAGNOSTIC_TEST: F-18 FDG PET/CT imaging|BIOLOGICAL: Pfizer/biontech mRNA vaccine	to assess the frequency of regional and systemic metabolic PET/CT changes of patients who received the mRNA-based COVID-19 vaccine, Frequency of metabolic changes, 5 month|to assess the FDG intensity of regional and systemic metabolic PET/CT changes of patients who received the mRNA-based COVID-19 vaccine, FDG intensity of metabolic changes, 5 month			Kocaeli University		ALL	ADULT, OLDER_ADULT		OBSERVATIONAL	2021-07-29	2022-01-10	2022-01-10	2022-03-08		Kocaeli University School of Medicine Dep. of Nuclear Medicine, Kocaeli, tr-41650, Turkey
NCT00003002	HER-2/Neu Vaccine Plus GM-CSF in Treating Patients With Stage III or Stage IV Breast, Ovarian, or Non-small Cell Lung Cancer	https://clinicaltrials.gov/study/NCT00003002	COMPLETED	RATIONALE: Vaccines made from the HER2/neu antigen may make the body build an immune response and kill tumor cells. Colony-stimulating factors such as GM-CSF increase the number of immune cells found in bone marrow or peripheral blood. PURPOSE: Phase I trial to study the effectiveness of HER-2/neu vaccine plus GM-CSF in treating patients who have stage III or stage IV breast cancer, stage III or …	NO	Breast Cancer|Lung Cancer|Ovarian Cancer	BIOLOGICAL: HER-2/neu peptide vaccine|BIOLOGICAL: sargramostim				University of Washington		ALL	CHILD, ADULT, OLDER_ADULT	PHASE1	INTERVENTIONAL	1996-04-01	2004-01-01	2004-01-01	2004-07-30		University of Washington School of Medicine, Seattle, Washington, 98195, United States
NCT01799161	Combination of gp96-Ig Vaccine, Theophylline and Oxygen for the Treatment of Patients With Advanced, Relapsed or Metastatic Non-Small Cell Lung Cancer	https://clinicaltrials.gov/study/NCT01799161	WITHDRAWN	NSCLC tumors are appropriate targets for active immunotherapy, because they are non-immunogenic, which indicates that NSCLC does not stimulate a spontaneous immune response. NSCLC tumor-secreted gp96-Ig is an ideal vaccine because it combines adjuvant activity with polyvalent peptide specificity. Tumor secreted gp96 activates dendritic cells (DC), natural killer cells (NK) and cytotoxic T lymphoc…	NO	Non-Small Cell Lung Cancer|Non-small-cell Lung Carcinoma|Lung Cancer|NSCLC	BIOLOGICAL: gp96-Ig Vaccine|DRUG: Theophylline|OTHER: Oxygen|PROCEDURE: Immunologic Evaluation	Number of Adverse Events Experienced by Patients Receiving Study Treatment, Evaluation of the safety of administering a heat shock protein gp96-Ig-secreting allogeneic tumor cell-vaccine (gp96-Ig vaccine) in combination with oxygen and theophylline in patients with advanced NSCLC., 36 months	Immune response to vaccination, 36 months|Clinical Response to gp96-Ig Vaccination, Clinical Response to gp96-Ig Vaccination measured by CT scan and RECIST criteria v 1.1., 36 months|Recommended Dose-schedule Combination for further testing, The recommended Dose-schedule combination of gp96-Ig vaccine, Theophylline and Oxygen for NSCLC in further testing, 36 Months		Eckhard Podack		ALL	ADULT, OLDER_ADULT	PHASE1	INTERVENTIONAL	2014-12-01	2018-04-01		2013-02-26
NCT00828022	Measles Vaccine in Patients With Measles Virus-Positive, Advanced Non-Small Cell Lung Cancer	https://clinicaltrials.gov/study/NCT00828022	UNKNOWN	The objectives of the study are to assess the efficacy and safety of live, attenuated measles vaccine as consolidation therapy in patients with measles-positive, non-small cell lung cancer with locally-advanced (stage 3B with pleural effusion) or metastatic (stage 4) tumors in remission.	NO	Non-Small Cell Lung Cancer|Measles	BIOLOGICAL: attenuated measles vaccine	To assess progression-free survival (PFS) and overall survival (OS) in patients with NSCLC in remission receiving subcutaneous live-attenuated measles virus vaccine as consolidation therapy in patients with measles-positive tumors., 2-years	To evaluate additional measures of efficacy, safety, and disease/treatment-related symptoms., 2 years		Soroka University Medical Center		ALL	ADULT, OLDER_ADULT	PHASE1|PHASE2	INTERVENTIONAL	2009-03-01			2009-01-23		Department of Oncology, Soroka Medical Center, Beer Sheva, 84101, Israel
NCT03166254	Personalized Therapeutic Anti-tumor Vaccine With Pembrolizumab and Standard of Care Chemotherapy in Squamous Non-Small Cell Lung Cancer and Extensive Stage Small Cell Lung Cancer	https://clinicaltrials.gov/study/NCT03166254	WITHDRAWN	Both metastatic squamous non-small cell lung cancer (NSCLC) and extensive stage small cell lung cancer (SCLC) are incurable with current therapies, but due to mutations induced by cigarette smoke, typically express a large number of altered proteins that can be recognized as foreign by the immune system. This antigenicity is thought to explain the efficacy of pembrolizumab as either a first or se…	NO	Non Small Cell Lung Cancer|NSCLC|Non-small Cell Lung Cancer|Small Cell Lung Extensive Stage	DRUG: Pembrolizumab|BIOLOGICAL: NEO-PV-01 vaccine|PROCEDURE: Biopsy|DRUG: Poly ICLC|PROCEDURE: Leukapheresis|PROCEDURE: Peripheral blood samples	Safety and feasibility of the combined regimen as measured by number of participants who experience a serious adverse event, -The descriptions and grading scales found in the revised NCI Common Terminology Criteria for Adverse Events (CTCAE) version 5.0 will be utilized for all toxicity reporting., 30 days following the completion of treatment (estimated to be 2 years and 16 weeks)	Objective response rate as measured by RECIST 1.1, --Percentage of participants who experience a complete or partial response * Complete Response (CR): Disappearance of all target and non-target lesions. Any pathological lymph nodes (whether target or non-target) must have reduction in short axis to \<10 mm * Partial Response (PR): At least a 30% decrease in the sum of the diameters of target les…		Washington University School of Medicine	Merck Sharp & Dohme LLC	ALL	ADULT, OLDER_ADULT	PHASE1	INTERVENTIONAL	2019-04-30	2022-06-30	2027-05-31	2017-05-25
NCT05195619	Personalized DC Vaccines in Non Small Cell Lung Cancer	https://clinicaltrials.gov/study/NCT05195619	RECRUITING	Phase Ib clinical trial using autologous dendritric cell (DC) vaccine loaded with personalized peptides (PEP) given in combination with low-dose cyclophosphamide, as standard of care (SOC) therapy in patients with advanced or recurrent metastatic NSCLC.	NO	Non-small Cell Lung Cancer	BIOLOGICAL: Autologous dendritic cell vaccine loaded with personalized peptides (PEP-DC vaccine)|DRUG: Low dose cyclophosphamide	Number of patients who receive at least one dose of vaccine, Feasibility will be evaluated by the number of patients who receive at least one dose of vaccine, among all enrolled patients., 3.5 years after study activation|Assessment of adverse events, Safety will be assessed by recording all adverse events (AEs) observed from informed consent form (ICF) signature until 30 days after last injectio…	Overall response rate 1 (ORR1), Rate of patients with objective response (complete response or partial response) across all assessment time-points during the period from enrollment until 6 months., From enrollment until 6 months|Overall response rate 2 (ORR2), Rate of patients with objective response (complete response or partial response) across all assessment time-points during the period from …		Centre Hospitalier Universitaire Vaudois		ALL	ADULT, OLDER_ADULT	PHASE1	INTERVENTIONAL	2022-03-22	2027-06-01	2027-06-01	2022-01-19		CHUV Oncology Department, Lausanne, Vaud, 1011, Switzerland
NCT00037713	Survival in a Randomized Phase III Trial in Patients With Limited Disease (LD) Small Cell Lung Cancer Vaccinated With Adjuvant BEC2 and BCG	https://clinicaltrials.gov/study/NCT00037713	COMPLETED	This trial is designed to test the impact of adjuvant BEC2 (2.5 mg)/BCG vaccination on survival in patients with LD Small Cell Lung Cancer (SCLC). Patients will be stratified by institution, KPS (60 - 70% vs 80 - 100%), and response to first line combined modality therapy (CR vs PR) that consisted of at least a 2 drug regimen (4 - 6 cycles) and a chest radiotherapy regimen. Patients will be rando…	NO	Carcinoma, Small Cell Lung	BIOLOGICAL: BEC2 Vaccine	Overall survival, 6 monthly basis until progression of disease	Progression-free survival, 6 monthly basis until progression of disease|Safety, 6 monthly basis until progression of disease|Quality of Life, 6 monthly basis until progression of disease|Health Economics Aspects, 6 monthly basis until progression of disease		Eli Lilly and Company	Merck KGaA, Darmstadt, Germany|EORTC Lung Cancer Cooperative Group|Spanish Lung Cancer Group|Schweizerische Arbeitsgruppe fuer angewandte Krebsforschung (SAKK)|US Department of Veterans Affairs|Groupe Francais De Pneumo-Cancerologie|Memorial Sloan Kettering Cancer Center|Independent centers (Australia, New Zealand, Europe, USA)	ALL	ADULT, OLDER_ADULT	PHASE3	INTERVENTIONAL	1998-09-01	2002-10-01	2002-10-01	2002-05-21
NCT00054899	An Open Label Study of a Peptide Vaccine in Patients With Stage IIb or IIIa Non-Small Cell Lung Cancer	https://clinicaltrials.gov/study/NCT00054899	COMPLETED	EP2101 is a new cancer vaccine containing 10 different peptide antigens. The vaccine is designed to activate the immune system to develop a response against tumor cells in order to delay or prevent the recurrence of cancer. This study will test the safety and measure the level of immune stimulating capability of EP2101 in patients with Non-Small Cell Lung Cancer.	NO	Carcinoma, Non-Small-Cell Lung|Lung Neoplasm	BIOLOGICAL: EP2101				Epimmune		ALL	ADULT, OLDER_ADULT	PHASE1	INTERVENTIONAL	2003-01-01			2003-02-14		University of California, Los Angeles, Los Angeles, California, 90095, United States|Cancer Centers of Florida, Orlando, Florida, 32806, United States|New York Oncology Hematology, Albany, New York, 12208, United States|Duke University Medical Center, Durham, North Carolina, 27710, United States|Mary Crowley Medical Research Center, Dallas, Texas, 75246, United States|Tyler Cancer Center, Tyler, …
NCT00004249	Vaccine Therapy Plus QS21 in Treating Patients With Small Cell Lung Cancer That Has Responded to Initial Therapy	https://clinicaltrials.gov/study/NCT00004249	COMPLETED	RATIONALE: Vaccines may make the body build an immune response to kill tumor cells. Biological therapies, such as QS21, use different ways to stimulate the immune system and stop cancer cells from growing. PURPOSE: Phase II trial to study the effectiveness of vaccine therapy plus QS21 in treating patients who have small cell lung cancer that has responded to initial therapy.	NO	Lung Cancer	BIOLOGICAL: QS21|BIOLOGICAL: keyhole limpet hemocyanin|DRUG: polysialic acid				Memorial Sloan Kettering Cancer Center	National Cancer Institute (NCI)	ALL	ADULT, OLDER_ADULT	PHASE2	INTERVENTIONAL	1998-08-01	2001-11-01	2001-11-01	2004-04-28		Memorial Sloan-Kettering Cancer Center, New York, New York, 10021, United States
NCT06928922	Inhaled mRNA Tumor-associated Antigen Dry Powder Vaccine in Advanced Lung Cancer and Lung Metastasis of Solid Tumors.	https://clinicaltrials.gov/study/NCT06928922	RECRUITING	BMD006 is an inhaled mRNA tumor-associated antigen dry powder vaccine targeting lung cancer and solid tumors with lung metastasis, classified as an off-the-shelf anti-tumor product. The product contains two clinically validated TAA antigen combinations: for patients with solid tumors that have lung metastasis, the mRNA vaccine consists of four mRNA sequences encoding melanoma-associated tumor ant…	NO	Advanced Lung Cancer|Lung Metastasis	BIOLOGICAL: BMD006 monotreatment|BIOLOGICAL: BMD006 in combination with PD-1 antibody	Number of participants experiencing dose-limiting toxicities（DLTs）, Number of participants experiencing dose-limiting toxicities（DLTs）, about 2 years|Determine the maximum tolerated dose（MTD） of BMD006, Determine the maximum tolerated dose（MTD） of BMD006, about 2 years|Determine the recommended phase II dose (RP2D) for the clinical study., Determine the recommended phase II dose (RP2D) for the cl…	overall response rate（ORR）, The percentage of patients who achieved the best overall response of complete response (CR) or partial response (PR) as evaluated by investigators based on RECIST V1.1, Up to 12 months|Disease Control Rate(DCR), The percentage of patients who achieved CR, PR, or SD)as assessed by investigators based on RECIST V1.1., Up to 12 months|Duration of Response(DOR), The invest…	Copy number of BMD006 mRNA in serum, Copy number of BMD006 mRNA in serum, about 2 years|Circulating tumor DNA (ctDNA) levels in patients with advanced lung cancer or advanced solid tumors with lung metastasis., Circulating tumor DNA (ctDNA) levels in patients with advanced lung cancer or advanced solid tumors with lung metastasis., about 2 years|The incidence of dose-limiting toxicity (DLT) after…	Cancer Institute and Hospital, Chinese Academy of Medical Sciences		ALL	ADULT, OLDER_ADULT	EARLY_PHASE1	INTERVENTIONAL	2025-02-24	2027-02-24	2028-02-24	2025-04-15		Cancer Institute and Hospital, Chinese Academy of Medical Sciences, Beijing, China
NCT03380871	A Personal Cancer Vaccine (NEO-PV-01) With Pembrolizumab and Chemotherapy for Patients With Lung Cancer	https://clinicaltrials.gov/study/NCT03380871	COMPLETED	The purpose of this study is to find out if treatment with NEO-PV-01 in combination with pembrolizumab and chemotherapy (pembrolizumab/chemotherapy) is safe and useful for patients with lung cancer. The study also will assess if the NEO-PV-01 vaccine, when given together with pembrolizumab and chemotherapy, can improve your response compared with pembrolizumab and chemotherapy treatment alone. Al…	NO	Carcinoma, Non-Small-Cell Lung|Lung Cancer|Nonsquamous Nonsmall Cell Neoplasm of Lung	BIOLOGICAL: NEO-PV-01|BIOLOGICAL: Pembrolizumab|OTHER: Adjuvant|DRUG: Carboplatin|DRUG: Pemetrexed	The rate of adverse events and severe adverse events leading to treatment discontinuation, Rate of adverse events and severe adverse events leading to treatment discontinuation and those adverse events and severe adverse events detected during symptom-directed physical examinations (changes in safety laboratory evaluations, physical examination findings. vital signs, and ECOG PS), Baseline throug…	Objective Response Rate (ORR), Objective Response Rate (ORR), defined as the proportion of patients who achieve complete response (CR) or partial response (PR) based on Response Criteria in Solid Tumors (RECIST) v1.1, Baseline through 104 weeks|Clinical Benefit Rate, Clinical Benefit Rate (CBR), defined as the proportion of patients who achieve a CR, PR, or stable disease (SD) based on RECIST v1.…	T Cell Immune Responses, Antigen-specificity in peripheral CD8+ and CD4+ T cell responses following treatment with NEO-PV-01, pembrolizumab, and chemotherapy., Day 1 of pembrolizumab/chemotherapy through 104 weeks|Analysis of Tumor Biopsies, Analysis of tumor biopsies following treatment of NEO-PV-01, pembrolizumab, and chemotherapy, Day 1 of pembrolizumab/chemotherapy through 104 weeks|Overall R…	BioNTech US Inc.	Merck Sharp & Dohme LLC	ALL	ADULT, OLDER_ADULT	PHASE1	INTERVENTIONAL	2018-05-04	2019-10-31	2021-02-05	2017-12-21		University of California - Los Angeles, Santa Monica, California, 90404, United States|Massachusetts General Hospital, Boston, Massachusetts, 02114, United States|Dana Farber Cancer Institute, Boston, Massachusetts, 02115, United States|Washington University in St. Louis, Saint Louis, Missouri, 63130, United States|Sarah Cannon Research Institute, Nashville, Tennessee, 37203, United States
NCT04894682	Safety and Long-term Effects of COVID-19 Vaccines in Patients With Pulmonary Tumor	https://clinicaltrials.gov/study/NCT04894682	WITHDRAWN	The objective of this study is to assess the inoculation-related symptoms and long-term effects of COVID-19 vaccines in patients with lung cancer or pulmonary nodules in a real-world setting. The investigators aim to provide high-quality evidence for the COVID-19 vaccines in cancer/pre-cancer patients, and to address their concern about the safety profile of the newly developed vaccines.	NO	Lung Cancer|Pulmonary Nodule, Solitary|Pulmonary Nodule, Multiple|COVID-19 Pneumonia|Vaccine Adverse Reaction|SARS-CoV-2 Acute Respiratory Disease	BIOLOGICAL: Vaccine inoculation against SARS-CoV-2	Occurence rate of vaccination-related adverse effects, Occurence rate of vaccination-related adverse effects in case group and healthy control group, Vaccination-related adverse effects are monitored from the time of inoculation, up to 1 month after each inoculation|Time to progression of pulmonary nodules, Time calculated from the date of vaccine inoculation to the date of reported progression o…	Duration of vaccination-related adverse effects, The period of time calculated from the occurrence of vaccination-related adverse effects to the time of remission, Vaccination-related adverse events are monitored from the time of inoculation, up to 1 month after each inoculation|Severity of vaccination-related adverse effects, The severity of vaccination-related adverse effects is defined as thre…		Guangdong Provincial People's Hospital		ALL	ADULT, OLDER_ADULT		OBSERVATIONAL	2021-05-04	2021-08-31	2022-05-31	2021-05-20		Guangdong Provincial People's Hospital, Guangzhou, Guangdong, 510080, China
NCT02187367	Safety & Efficacy Study of EGF Cancer Vaccine to Treat Stage IV Biomarker Positive, Wild Type EGF-R NSCLC Patients	https://clinicaltrials.gov/study/NCT02187367	TERMINATED	The vaccine contains humanized recombinant antigen (EGF - Epithelial Growth Factor) and an adjuvant. The antibodies induced by vaccination will react with circulating EGF leading to removal of EGF from the circulation. As a result, binding to its target EGF-Receptor is prevented. Blocking of EGF-Receptor is preventing activation and stimulation of proliferation of tumour cell. A Phase 3 clinical …	NO	Carcinoma, Non-Small-Cell Lung	BIOLOGICAL: EGF Vaccine	Overall Survival (OS), To assess overall survival (OS) of an EGF cancer vaccine in inoperable, stage IV biomarker positive, wild type EGF-R, NSCLC patients compared to the control group receiving best treatment and supportive care. OS is defined as the time from randomisation to death due to any cause., Each patient will be followed till death occurs within study time frame of 3 years	Safety of EGF Cancer Vaccine as assessed by Adverse Events (AEs), To assess the frequency and number of patients develop AEs, related AEs, serious AEs (SAEs) and AEs leading to withdrawal or death, Each patient will be followed till death occurs within study time frame of 3 years|Progression-Free Survival (PFS), Progression parameters include radiological or clinical progression, withdrawal due t…	Pharmacodynamics (PD) of EGF Cancer Vaccine assessed by Immune Responses, To assess the serum EGF concentration and anti-EGF antibody titers with response before and after to the study treatment, Each patients will be followed till death within study time frame of 3 years|Efficacy assessed by KRAS and ALK rearrangements, For the analysis of oncogenes Kirsten rat sarcoma (KRAS) and anaplastic lymp…	Bioven Europe		ALL	ADULT, OLDER_ADULT	PHASE3	INTERVENTIONAL	2015-05-01	2019-05-01	2019-09-06	2014-07-11		"Multiprofile Hospital for Active Treatment (MHAT)-Dobrich" AD, Dobrich, Bulgaria|MHAT for Women's Health-Nadezhda"OOD, Sofia, Bulgaria|Nemocnice Na Pleši s.r.o. Oddelení klinické onkologie a radioterapie, Nová Ves pod Pleší, Czechia|Pardubická krajská nemocnice, a.s.c, Pardubice, Czechia|Thomayerova nemocnice, Prague, Czechia|Cancer Center of Adjara, Batumi, Georgia|Clinic Health House, Tbilisi,…
NCT01069653	Safety Study of Peptide Cancer Vaccine To Treat HLA-A*24-positive Advanced Small Cell Lung Cancer	https://clinicaltrials.gov/study/NCT01069653	COMPLETED	The purpose of this study is to evaluate the safety, tolerability, immune response and clinical efficacies of HLA-A\*2402 restricted epitope peptides CDCA1 and KIF20A emulsified with Montanide ISA 51 for advanced small cell lung cancers.	NO	Small Cell Lung Cancer	BIOLOGICAL: HLA-A*2402-restricted CDCA1 and KIF20A peptides	Evaluation of safety (NCI CTCAE version3): the number of adverse events of vaccination therapy., 2 months|Evaluation of tolerability (maximum tolerated dose, MTD and dose limiting toxicity, DLT) for the determination of the recommended dose for next phase trial., 2 months	Immunological responses: Peptides specific CTL, Antigen cascade, Regulatory T cells, Cancer antigens and HLA levels., 2 months (every time point(s) at which each course is completed)|Evaluation of clinical efficacy: Objective response rate (RECIST1.1), Tumor markers, Overall survival, Progression free survival., 2 months (every time point(s) at which each course is completed)		Shiga University	Human Genome Center, Institute of Medical Science, University of Tokyo	ALL	ADULT, OLDER_ADULT	PHASE1	INTERVENTIONAL	2010-02-01	2019-03-01	2019-03-01	2010-02-17		Shiga University of Medical Science Hospital, Otsu, Shiga, 520-2192, Japan
NCT03948763	A Study of mRNA-5671/V941 as Monotherapy and in Combination With Pembrolizumab (V941-001)	https://clinicaltrials.gov/study/NCT03948763	TERMINATED	This study will determine the safety and tolerability and establish a preliminary recommended Phase 2 dose of V941(mRNA-5671/V941) as a monotherapy and in combination with pembrolizumab infusion.	YES	Neoplasms|Carcinoma, Non-Small-Cell Lung|Pancreatic Neoplasms|Colorectal Neoplasms	BIOLOGICAL: V941|BIOLOGICAL: Pembrolizumab	Dose-Limiting Toxicities (DLTs), The following toxicities graded for severity using National Cancer Institute (NCI) Common Terminology for Adverse Events (CTCAE), were considered a DLT if judged by the investigator to be possibly related to study investigational products: 1) Grade 4 nonhematologic toxicity (ie. not a laboratory finding). 2) Grade 4 hematologic toxicity lasting ≥ 7 days, except th…	Objective Response Rate (ORR), ORR is defined as the percentage of participants with Complete Response (CR: disappearance of all target lesions) or Partial Response (PR: at least a 30% decrease in the sum of diameters of target lesions) per Response Evaluation Criteria In Solid Tumors Version 1.1 (RECIST 1.1). The percentage of participants who experienced CR or PR as assessed by investigator is …	T-cell Receptor (TCR) Clonality and Diversity, TCR clonality and diversity in the periphery and tumor., Up to approximately 24 months	Merck Sharp & Dohme LLC	ModernaTX, Inc.	ALL	ADULT, OLDER_ADULT	PHASE1	INTERVENTIONAL	2019-06-26	2022-08-25	2022-08-25	2019-05-14	2025-01-28	Banner MD Anderson Cancer Center ( Site 1008), Gilbert, Arizona, 85234, United States|City of Hope ( Site 1002), Duarte, California, 91010, United States|University of California at San Francisco ( Site 1006), San Francisco, California, 30322, United States|Smilow Cancer Hospital at Yale New Haven ( Site 1005), New Haven, Connecticut, 06510, United States|Dana-Farber Cancer Institute (Boston) ( S…
NCT00420732	Vaccine Maintenance Treatment for Non-Small Cell Lung Cancer	https://clinicaltrials.gov/study/NCT00420732	TERMINATED	To determine the response rate of the administration of HyperAcute-Lung Cancer Vaccine for subjects with stage IIIB or stage IV non-small cell lung cancer who have been treated with first line platinum-doublet therapy and have responded or are considered to have stable disease.	NO	Carcinoma, Non-Small-Cell Lung	BIOLOGICAL: HyperAcute-Lung Cancer Vaccine	To determine the response rate of the administration of HyperAcute® Lung (HAL) Cancer Vaccine cells by injection into subjects with stage IIIB (pleural effusion) or stage IV non-small cell lung carcinoma who have been treated with first line platinum-dou, 4 months	To conduct correlative scientific studies of subject samples to determine the mechanism of any observed antitumor effect. In these studies human humoral and cellular immune responses to HAL cells will be evaluated., while on study		NewLink Genetics Corporation		ALL	ADULT, OLDER_ADULT	PHASE2	INTERVENTIONAL	2007-01-01	2012-11-01	2014-12-01	2007-01-11		Northwestern University, Chicago, Illinois, 60611, United States|Washington University in St. Louis, Saint Louis, Missouri, 63110, United States
NCT06756295	A Phase I/ II Study of Fragmented Autoantigen Stimulated T-cell-immunotherapy Combined with Radiotherapy (FAST-CR)	https://clinicaltrials.gov/study/NCT06756295	NOT_YET_RECRUITING	Evaluation and exploration of the phase I/II clinical safety and efficacy of personalized FAST(Radiation fueled antigens stimulated T-cell immunotherapy )cancer vaccine combined with radiotherapy.	NO	Breast Cancer, Colorectal Cancer|Melanoma|Lung Cancer	BIOLOGICAL: individualized tumor FAST vaccine combination (including adjuvant)	safe, The primary endpoint of this study: The Phase I safety evaluation will involve a 3×3 dose escalation of the vaccine (based on a similar international clinical trial, NCT05366062, with low, medium, and high-dose groups, each group receiving 500,000, 1 million, and 2 million cancer cell fragments, respectively, with 3 participants per group). The safety profile will be summarized, including t…	OS (Overall Survival), OS (Overall Survival) is defined as the time from the start of FAST treatment to death from any cause., 5 years|DFS (disease free survival), the period of time from the end of treatment or the initial diagnosis of the disease during which the patient shows no signs of disease recurrence, metastasis, or the appearance of new tumors. It is commonly used to assess the disease-…		Fengming Kong	The University of Hong Kong-Shenzhen Hospital|Peking University	ALL	ADULT, OLDER_ADULT	EARLY_PHASE1	INTERVENTIONAL	2025-03-25	2028-03-01	2028-03-01	2025-01-01
NCT00003125	Vaccine Therapy, Interleukin-2, and Sargramostim in Treating Patients With Advanced Tumors	https://clinicaltrials.gov/study/NCT00003125	COMPLETED	RATIONALE: Vaccines may make the body build an immune response to kill tumor cells. Colony-stimulating factors such as sargramostim may increase the number of immune cells. Interleukin-2 may stimulate a person's white blood cells to kill cancer cells. Combining vaccine therapy, sargramostim, and interleukin-2 may kill more cancer cells. PURPOSE: Randomized phase II trial to study the effectivenes…	NO	Breast Cancer|Esophageal Cancer|Gastric Cancer|Lung Cancer|Pancreatic Cancer|Unspecified Adult Solid Tumor, Protocol Specific	BIOLOGICAL: ALVAC-CEA vaccine|BIOLOGICAL: aldesleukin|BIOLOGICAL: sargramostim|BIOLOGICAL: vaccinia-CEA vaccine				Georgetown University	National Cancer Institute (NCI)	ALL	ADULT, OLDER_ADULT	PHASE2	INTERVENTIONAL	1998-01-01	2004-11-01	2004-11-01	2004-04-14		Lombardi Cancer Center, Georgetown University, Washington, District of Columbia, 20007, United States|National Naval Medical Center, Bethesda, Maryland, 20889-5000, United States
NCT04932863	BNT162b2 Messenger Ribonucleic Acid (mRNA) Covid-19 Vaccine in Cancer Patients on Active Treatment	https://clinicaltrials.gov/study/NCT04932863	UNKNOWN	In this Italian observational study the antibody titer reactogenicity to Pfizer Severe Acute Respiratory Syndrome (SARS) - Coronavirus (CoV-2) RNA vaccine in cancer patients under active antitumor treatment will be evaluated at 21 and 42 days and after 6 months. Furthermore patients safety will be monitored. Factors affecting immunogenicity (or lack of), including cancer treatment, will be the pr…	NO	Neoplasms|Cancer, Treatment-Related	BIOLOGICAL: BNT162b2 mRNA Covid-19 Vaccine	Antibody titer reactogenicity assessment, Serum IgG assessment at baseline, after 21 days, 42 days and after 6 months to Pfizer SARS- CoV-2 RNA vaccine in cancer patients under prior or current active antitumor treatment, up to 12 months|Comparison of the immune response in treated and untreated patients, Identification of predictive factors for antibody response in treated versus untreated patie…	Safety assessment, Number and Grade of Adverse Events (AE) related to vaccine in patients undergoing anti-cancer treatment., up to 24 months|Antibody titer correlations with therapy, To correlate the antibody titer with type and timing of therapy. Particular attention will be devoted to the effect in patients receiving checkpoint inhibitor immunotherapy., up to 24 months|Antibody titer correlatio…		Ente Ospedaliero Ospedali Galliera	Universita degli Studi di Genova	ALL	ADULT, OLDER_ADULT		OBSERVATIONAL	2021-03-15	2022-03-15	2023-03-15	2021-06-21		E.O. Ospedali Galliera, Genova, 16128, Italy
NCT04355806	Impact of Inactivated Trivalent Influenza Vaccine on NSCLC Patients Receiving PD-1 / PD-L1 Inhibitors	https://clinicaltrials.gov/study/NCT04355806	UNKNOWN	This project is to assess the immunogenicity, safety and overall survival impact of intramuscular injection of trivalent influenza vaccine in non-small cell lung cancer (NSCLC) patients with PD-1/PD-L1 inhibitor treatment.	NO	Non Small Cell Lung Cancer|Influenza Vaccine	DRUG: PD-1/PD-L1 inhibitors|BIOLOGICAL: Inactivated trivalent influenza vaccine	Titers of anti-nucleoprotein(NP) or anti-hemagglutinin(HA) antibody (IgG and IgM), The titers of anti-HA IgG and IgM antibodies ,and anti-NP IgG and IgM antibodies are measured by enzyme linked immunosorbent assay (ELISA)., Day 0 after vaccination|Titers of anti-nucleoprotein(NP) or anti-hemagglutinin(HA) antibody (IgG and IgM), The titers of anti-HA IgG and IgM antibodies ,and anti-NP IgG and Ig…	Objective Response Rate (ORR), The proportion of patients whose tumors have shrunk to a certain amount and maintained for a certain period of time, including cases of complete response (CR) and partial response (PR) according to Response Evaluation Criteria In Solid Tumors 1.1 (RECIST 1.1)., June 2020- June 2023 (3 year)|Disease Control Rate (DCR), The proportion of patients achieve CR or PR or s…		Shanghai Pulmonary Hospital, Shanghai, China	The University of Hong Kong	ALL	ADULT, OLDER_ADULT		OBSERVATIONAL	2020-06-01	2022-12-31	2023-05-31	2020-04-21		School of Public Health, Li Ka Shing Faculty of Medicine, University of Hong Kong, Hong Kong, Hong Kong, China|Shanghai Pulmonary Hospital, Shanghai, Shanghai, 200433, China
NCT00398138	Vaccine Therapy and GM-CSF in Treating Patients With Acute Myeloid Leukemia, Myelodysplastic Syndromes, Non-Small Cell Lung Cancer, or Mesothelioma	https://clinicaltrials.gov/study/NCT00398138	COMPLETED	RATIONALE: Vaccines made from peptides may help the body build an effective immune response to kill cancer cells. Biological therapies, such as GM-CSF, may stimulate the immune system in different ways and stop cancer cells from growing. Giving vaccine therapy together with GM-CSF may kill more cancer cells. PURPOSE: This phase I trial is studying the side effects of vaccine therapy and GM-CSF in…	YES	Leukemia|Lung Cancer|Malignant Mesothelioma|Myelodysplastic Syndromes|Primary Peritoneal Cavity Cancer	BIOLOGICAL: WT-1 analog peptide vaccine|BIOLOGICAL: incomplete Freund's adjuvant|BIOLOGICAL: sargramostim|GENETIC: polymerase chain reaction|OTHER: flow cytometry|OTHER: immunoenzyme technique	Safety, Toxicities will be tabulated according to the NCI Common Toxicity (version 3.0)., 2 years|Immune Response, Immune reactivity to the peptides will be measured in the same fashion for patients with hematologic or thoracic malignancies. Immune responses will be measured by T cell proliferative response and DTH against WT-1 peptides. In patients with adequate samples, T cell gamma interferon …			Memorial Sloan Kettering Cancer Center	National Cancer Institute (NCI)|Innovive Pharmaceuticals	ALL	ADULT, OLDER_ADULT	PHASE1	INTERVENTIONAL	2006-10-01	2009-06-01	2009-06-01	2006-11-10	2016-03-02	Memorial Sloan Kettering Cancer Center, New York, New York, 10065, United States
NCT01915524	Trial of RNActive®-Derived Cancer Vaccine and Local Radiation in in Stage IV Non Small Cell Lung Cancer (NSCLC)	https://clinicaltrials.gov/study/NCT01915524	TERMINATED	The purpose of this study is to determine whether the new RNActive derived lung cancer vaccine CV9202 in combination with local radiation therapy is safe, tolerable and immunogenic for the consolidation and maintenance treatment of stage IV non small cell lung cancer (NSCLC) after first-line chemotherapy or therapy with an EGFR tyrosine kinase inhibitor.	NO	Non-Small Cell Lung Carcinoma	BIOLOGICAL: CV9202|RADIATION: local radiation	Number of participants with treatment related >= grade 3 adverse events (AEs)., Events are graded by the investigator using the NCI CTCAE Scale (version 4.0) which provides a grading scale for each AE term. Grade 3 = Severe Grade 4 = Life-threatening or disabling Interim safety evaluations will be performed: * After treatment and observation of the first 6 patients until Day 43 in a given stratum…	humoral and cellular immune responses against the 6 antigens encoded by CV9202., assessments at baseline, Day 19, Day 61 after start of study treatment|broadening of humoral immune responses (antigen spreading, i.e. change in serum antibody patterns) against a panel of tumor antigens not covered by the vaccine., Assessment at baseline, Day 19, Day 61 and 12 weeks, 24 weeks and 48 weeks after Day …		CureVac		ALL	ADULT, OLDER_ADULT	PHASE1	INTERVENTIONAL	2013-04-01	2016-07-01	2016-07-01	2013-08-05		Innsbruck Medical University, Department of Internal Medicine V (Hematology and Oncology), Innsbruck, 6020, Austria|HELIOS Klinikum Emil von Behring GmbH, Berlin, 14165, Germany|Augusta-Kranken-Anstalt gGmbH, Bochum, 44791, Germany|Kliniken der Stadt Köln gGmbH, Cologne, 51109, Germany|Klinikum Esslingen GmbH, Esslingen, 73730, Germany|University Hospital Frankfurt, Department of Medicine II: Hem…
NCT06202066	Temozolomide and Survivin Long Peptide Vaccine (SurVaxM) for the Treatment of Patients With Progressing Metastatic Neuroendocrine Tumors	https://clinicaltrials.gov/study/NCT06202066	NOT_YET_RECRUITING	This phase II trial compares the safety and effect of temozolomide combined with survivin long peptide vaccine (SurVaxM) to temozolomide alone in patients with neuroendocrine tumors (NET) that has spread from where it first started (primary site) to other places in the body (metastatic) and is growing, spreading or getting worse (progressing). Temozolomide is in a class of medications called alky…	NO	Digestive System Neuroendocrine Neoplasm|Lung Neuroendocrine Neoplasm|Malignant Solid Neoplasm|Pancreatic Neuroendocrine Neoplasm	PROCEDURE: Biospecimen Collection|PROCEDURE: Computed Tomography|BIOLOGICAL: Incomplete Freund''s Adjuvant|PROCEDURE: Magnetic Resonance Imaging|BIOLOGICAL: Sargramostim|BIOLOGICAL: SVN53-67/M57-KLH Peptide Vaccine|DRUG: Temozolomide	Progression free survival (PFS) (Part 1), Summarized using frequencies and relative frequencies., At 6 months|Incidence of adverse events (Part 1), Defined using National Cancer Institute (NCI) Common Terminology Criteria for Adverse events (CTCAE) version (v) 5.0. Adverse events will be summarized by attribution and grade using frequencies and relative frequencies., Up to 1 year|PFS (Part 2), Cl…	Response (Part 1), Assessed using Response Evaluation Criteria in Solid Tumors (RECIST) version (v)1.1. Response will be summarized by time-point using frequencies and relative frequencies. Clinical benefit (best response of complete response \[CR\], partial response \[PR\] or stable disease \[SD\]) will be estimated and summarized using frequencies and relative frequencies, with a 95% confidence…		Roswell Park Cancer Institute		ALL	ADULT, OLDER_ADULT	PHASE2	INTERVENTIONAL	2025-06-15	2027-10-15	2028-10-15	2024-01-11		Roswell Park Cancer Institute, Buffalo, New York, 14263, United States
NCT00157209	Phase 2b Randomized Controlled Study of Tecemotide (L-BLP25) for Immunotherapy of NSCLC (Non-Small Cell Lung Cancer)	https://clinicaltrials.gov/study/NCT00157209	COMPLETED	This is a prospective open label, controlled, randomized study to test the safety and efficacy of active specific immunotherapy with tecemotide (L-BLP25) for the treatment of subjects with Stage IIIB or Stage IV non-small cell lung cancer (NSCLC). To be eligible, subjects entering the trial will have to demonstrate either stable disease or a clinical response after first-line treatment (chemother…	YES	Lung Neoplasms|Carcinoma, Non-Small-Cell Lung	BIOLOGICAL: Tecemotide (L-BLP25)|DRUG: Single low dose cyclophosphamide|OTHER: Best Supportive Care (BSC)	Number of Participants With Treatment Emergent Adverse Events (TEAEs), Serious TEAEs, TEAEs Leading to Death, and TEAEs With Cancer and Leukemia Group B (CALGB) Toxicity Grade 3 or 4, An adverse event (AE) was defined as any new untoward medical occurrences/worsening of pre-existing medical condition, whether or not related to study drug. A serious AE was an AE that results in any of the followin…	Functional Assessment of Cancer Therapy (FACT-L) Questionnaire Score, Functional Assessment of Cancer Therapy - Lung cancer (FACT-L) is a valid instrument used to measure quality of life (QoL) in participants with cancer consisting of the 27-item FACT-General (G) and 9-item lung cancer subscale (LCS). FACT-G is organized into subscales: physical well-being (PWB)-7 items; social/family well-being …		Merck KGaA, Darmstadt, Germany		ALL	ADULT, OLDER_ADULT	PHASE2	INTERVENTIONAL	2000-08-01	2006-03-01	2012-07-01	2005-09-12	2015-11-18	Please Contact the Merck KGaA Communication Center, Darmstadt, Germany
NCT06329908	DC Combined With ICIs in the Treatment of Advanced Lung Cancer Resistant to ICIs	https://clinicaltrials.gov/study/NCT06329908	RECRUITING	This is a single-center, single-arm, prospective clinical trial to investigate the safety and efficacy of Neo-DCVac combined with ICIs in the treatment of advanced lung cancer resistant to ICIs.	NO	Lung Cancer	DRUG: LG002	The safety of Neo-DCVac combined with ICIs., This study will collected any adverse medical events that occurred during the study drug treatment, and the treatment-related adverse events as assessed by" CTCAE v5.0"., 2 years	The efficacy of Neo-DCVac combined with ICIs., Using the revisit1.1 tumor evaluation criteria for efficacy evaluation, evaluate disease progression free survival (PFS) ., 2 years|The efficacy of Neo-DCVac combined with ICIs., Using the revisit1.1 tumor evaluation criteria for efficacy evaluation, evaluate disease objective response rate (ORR)., 2 years	Synergistic anti-tumor mechanism., The immune response of subjects was assessed by peripheral blood cell flow cytometry within 2 weeks after the initial immunotherapy and every 3 months during the immunomaintenance treatment., 2 years	Zhen-Yu Ding		ALL	ADULT, OLDER_ADULT	EARLY_PHASE1	INTERVENTIONAL	2023-09-27	2024-09-30	2026-10-31	2024-03-26		West China Hospital, Chengdu, Si Chuan, 610000, China
NCT01789099	A Phase I/IIa Study of UV1 Vaccination in Patients With Non Small Cell Lung Cancer.	https://clinicaltrials.gov/study/NCT01789099	COMPLETED	In this study, up to 21 patients with lung cancer will receive UV1 (a therapeutic synthetic peptide vaccine) at different dose levels. The safety and tolerability of UV1 as well as immunological response will be assessed. The purpose of this study is to select a biological dose of peptides for further clinical trials. Study recruitment completed at 6 patients in every dose level. The main study t…	NO	Non-small Cell Lung Cancer	BIOLOGICAL: UV1 synthetic peptide vaccine and GM-CSF	Assessment of safety and tolerability of UV1., Frequency and severity of adverse events and serious adverse events. Biochemistry and hematology results, vital signs and ECOG performance status will be assessed., up to 2 years and 3 months.|Immunological response, Number of T-cell responses including time to T-cell responses (up to 6 months), level of response and duration of response., Up to 2 ye…	Assessment of anti tumor activity, Tumor response and progression free survival (PFS), Up to 2 years and 3 months|Selection of biological dose of peptides for further clinical trials., Safety profile and immunological responses of each dose level., Up to 2 years and 3 months	Potential correlation between human cytomegalovirus status and immune response, Determination of human cytomegalovirus (CMV) status, Up to 2 years and 3 months|Further characterization of the immune reaction triggered by the treatment., Extended immunological analysis., Up to 2 years and 3 months	Ultimovacs ASA	Oslo University Hospital	ALL	ADULT, OLDER_ADULT	PHASE1|PHASE2	INTERVENTIONAL	2013-04-08	2016-02-29	2020-06-12	2013-02-11		Oslo University Hospital, Oslo, 0424, Norway
NCT00674258	Histocompatibility Leukocyte Antigen (HLA)-A*2402 Restricted Peptide Vaccine Therapy in Patients With Non-Small Cell Lung Cancer	https://clinicaltrials.gov/study/NCT00674258	UNKNOWN	The purpose of this study is to evaluate the safety and time to progression of HLA-A\*2402 restricted epitope peptides URLC10, TTK and KOC1 emulsified with Montanide ISA 51.	NO	Non Small Cell Lung Cancer	BIOLOGICAL: URLC10, TTK and KOC1	safety(Phase I:toxicities as assessed by NCI CTCAE version3) and efficacy(Phase II:Feasibility as evaluated by RECIST), two months	To evaluate immunological responses, two months		Tokyo University	Human Genome Center, Institute of Medical Science, University of Tokyo	ALL	ADULT, OLDER_ADULT	PHASE1|PHASE2	INTERVENTIONAL	2008-05-01	2009-04-01	2009-04-01	2008-05-07		The Institute of Medical Science, The University of Tokyo, Tokyo, 108-8639, Japan
NCT00673777	Histocompatibility Leukocyte Antigen (HLA)-A*0201 Restricted Peptide Vaccine Therapy in Patients With Non-Small Cell Lung Cancer	https://clinicaltrials.gov/study/NCT00673777	UNKNOWN	The purpose of this study is to evaluate the safety and time to progression of HLA-A\*0201 restricted epitope peptides URLC10, VEGFR1 and VEGFR2 emulsified with Montanide ISA 51.	NO	Non Small Cell Lung Cancer	BIOLOGICAL: URLC10, VEGFR1 and VEGFR2	safety(Phase I:toxicities as assessed by NCI CTCAE version3) and efficacy(Phase II:Feasibility as evaluated by RECIST), two months	To evaluate immunological responses, two months|Time to progression, one years		Tokyo University	Human Genome Center, Institute of Medical Science, University of Tokyo	ALL	ADULT, OLDER_ADULT	PHASE1|PHASE2	INTERVENTIONAL	2008-05-01	2009-04-01	2009-04-01	2008-05-07		The Institute of Medical Science, The University of Tokyo, Tokyo, 108-8639, Japan
NCT02688673	DC Vaccine Combined With CIK Cells in Patients With SCLC	https://clinicaltrials.gov/study/NCT02688673	UNKNOWN	The aim of this study is to evaluate the safety and efficacy of dendritic cells (DC) combined with cytokine-induced killer (CIK) cells treatment patients with Extensive-Stage Small-Cell Lung Cancer. Experimental adopted recombinant adenovirus-code MUC1 and Survivin transfected DC, which are used for DC-based immunotherapy. Based on the results of our previously preclinical research with DC combin…	NO	Small- Cell Lung Cancer	BIOLOGICAL: adenovirus-transfected autologous DC vaccine plus CIK cells	objective rate response (CR+PR) as measured by RECIST criteria, 4 weeks after DC/CIK treatment]	number of participants with adverse events, 3 days within DC/CIK treatment		Affiliated Hospital to Academy of Military Medical Sciences		ALL	ADULT, OLDER_ADULT	PHASE1|PHASE2	INTERVENTIONAL	2014-08-01	2016-08-01	2016-11-01	2016-02-23
NCT04298606	A Vaccine (CIMAvax-EGF) for the Prevention of Lung Cancer Development or Recurrence	https://clinicaltrials.gov/study/NCT04298606	RECRUITING	This early phase I trial studies the side effects of a vaccine called CIMAvax-EGF and to see how well it works in preventing lung cancer from developing in patients at high risk for lung cancer or coming back (recurrence) in stage IB-IIIA non-small cell lung cancer survivors. In many cancers such as lung cancer, there is a protein receptor called EGFR (epidermal growth factor receptor) that is ov…	NO	Chronic Obstructive Pulmonary Disease|Lung Non-Small Cell Carcinoma|Pneumonia|Stage IB Lung Cancer AJCC v8|Stage II Lung Cancer AJCC v8|Stage IIA Lung Cancer AJCC v8|Stage IIB Lung Cancer AJCC v8|Stage IIIA Lung Cancer AJCC v8	OTHER: Quality-of-Life Assessment|OTHER: Questionnaire Administration|BIOLOGICAL: Recombinant Human EGF-rP64K/Montanide ISA 51 Vaccine	Percentage of participants with antibody titers >= 1:4000 in response to vaccination, The response to the vaccine will be measured using circulating EGF and anti-EGF antibodies replicating the results from the Cuban and Roswell trials. Human EGF will be determined by the Roswell Park Flow and Image Cytometry CCSG supported Resource using a commercial enzyme-linked immunosorbent assay (ELISA) assa…	Change in quality of life scores, Will be assessed using European Organization for the Research and Treatment of Cancer (EORTC) Quality of Life Questionnaire (QLQ)-Core 30 (C30)., Baseline up to 12 months		Roswell Park Cancer Institute		ALL	ADULT, OLDER_ADULT	EARLY_PHASE1	INTERVENTIONAL	2021-11-22	2029-11-22	2029-11-22	2020-03-06		Roswell Park Cancer Institute, Buffalo, New York, 14263, United States
NCT04487756	Combination of Atezolizumab With Dendritic Cell Vaccine in Patients With Lung Cancer	https://clinicaltrials.gov/study/NCT04487756	ACTIVE_NOT_RECRUITING	This is a single-arm Phase Ib/II multicenter open-label study, with translational sub-study, of atezolizumab plus autologous dendritic cell vaccine as maintenance treatment in extensive-stage small cell lung cancer (ES-SCLC). It is expected that three Spanish sites will include patients in this study. Patients will receive standard treatment with carboplatin and etoposide, plus atezolizumab for f…	NO	Extensive-stage Small Cell Lung Cancer	DRUG: Atezolizumab 1200 mg in 20 ML Injection|BIOLOGICAL: ADC Vaccine|DRUG: Carboplatin	Progression-Free Survival (PFS) rate at 6 months, Calculated as the percentage of participants alive and without disease progression, as assessed by the Investigator using RECIST v1.1, At 6 months after start of treatment|Frequency and severity of AEs and SAEs (Safety), he number of patients with AEs and SAEs, changes in laboratory values, vital signs, ECGs, and results of physician examinations …	Duration of clinical benefit (DCB) as per RECIST 1.1, DCB calculated as the time (in months) from first dose of treatment to progression (or death from any cause) in patients who had a best overall response of CR, PR, or SD of ≥ 24 weeks., Throughout the study. Approximately 3 years|Overall Survival (OS), Median Overall Survival (mOS) is calculated as the time from date of inclusion to date of de…		Instituto Oncológico Dr Rosell	Roche Pharma AG|Fundacion Clinic per a la Recerca Biomédica	ALL	ADULT, OLDER_ADULT	PHASE1|PHASE2	INTERVENTIONAL	2021-03-17	2024-08-01	2024-10-01	2020-07-27		ICO Badalona, Badalona, Barcelona, 08916, Spain|Quirón Dexeus, Barcelona, 08028, Spain|Hospital Clínic Barcelona, Barcelona, 08036, Spain
NCT06735508	MRNA Neoantigen Vaccine in Non-Small Cell Lung Cancer	https://clinicaltrials.gov/study/NCT06735508	NOT_YET_RECRUITING	Brief Summary: This study is an open, prospective, exploratory clinical trial designed to evaluate the safety,ability, immunogenicity, and preliminary efficacy of a personalized neoantigen mRNA vaccine in combination with adebelimab as adjuvant treatment for patients with non-small cell lung cancer (NSCLC). The primary objectives of this study are to answer the following key questions: 1. The inc…	NO	NSCLC	DRUG: mRNA Neoantigen Vaccine|DRUG: Adebrelimab	safety and tolerability, Percentage of subjects who meet the criteria of DLT in DLT observation period, From the start of study treatments until 30 days after last dose of study treatments.|MTD or MAD, Determine the maximum tolerated dose (MTD) or maximum administered dose (MAD) and recommended expansion dose (RDE) of mRNA Neoantigen in combination with adebelimab in the adjuvant treatment of res…	immunogenicity, Change in immunogenicity compared to baseline, rate of the immune response, From the sugery til the end of study treatment，about 18 months.|Preliminary efficacy, DFS rate and OS rate at 18 months/24 months., 3years		Guangdong Provincial People's Hospital	Shanghai Regenelead Therapies Co., Ltd.	ALL	ADULT, OLDER_ADULT	EARLY_PHASE1	INTERVENTIONAL	2025-01-01	2026-12-01	2026-12-01	2024-12-16		Guangdong Provincial People's Hospital, Guangzhou, Guangdong, 510000, China
NCT00073398	Vaccine Treatment for Advanced Non-Small Cell Lung Cancer	https://clinicaltrials.gov/study/NCT00073398	COMPLETED	This 2-phase study will determine the safety of treating patients with non-small cell lung cancer with the genetically engineered HyperAcute-Lung cancer vaccine. It will establish the proper vaccine dose and will examine side effects and potential benefits of the treatment. The vaccine contains killed lung cancer cells containing a mouse gene that causes the production of a foreign pattern of pro…	NO	Non-small Cell Carcinoma|Adenocarcinoma of Lung|Squamous Cell Carcinoma|Large Cell Carcinoma|Lung Neoplasms	BIOLOGICAL: Drug: Hyperacute Lung Cancer Cell Vaccine	Safety and response rate, Days 57, 85, 127			NewLink Genetics Corporation	National Cancer Institute (NCI)	ALL	ADULT, OLDER_ADULT	PHASE1|PHASE2	INTERVENTIONAL	2003-11-01	2012-11-01	2013-03-01	2003-11-20		National Institutes of Health Clinical Center, 9000 Rockville Pike, Bethesda, Maryland, 20892, United States
NCT04910295	Immunogenicity and Safety of COVID-19 Vaccine in Cancer Patients	https://clinicaltrials.gov/study/NCT04910295	COMPLETED	Serum antibody titre against COVID-19 spike protein will be measured before, after the first dose, and after the second dose (when applicable) in cancer patients who are receiving or received anti-cancer drugs. Side effects of vaccination and actual incidence of COVID-19 will be monitored.	NO	Cancer|Covid19	DRUG: COVID-19 vaccine	Antibody titre after vaccination, Antibody titre as measured by Anti-SARS-CoV-2 ELISA (IgG), 21-28 days after completion of vaccination	Antibody titer according to chemotherapy cycle, side effects, and use of corticosteroids or antipyretics, Antibody titre as measured by Anti-SARS-CoV-2 ELISA (IgG), 21-28 days after completion of vaccination|Incidence of COVID-19 infection, Incidence of actual COVID-19 infection, 6 months after completion of vaccination		Seoul National University Hospital		ALL	ADULT, OLDER_ADULT		OBSERVATIONAL	2021-03-26	2022-04-30	2022-12-31	2021-06-02		Seoul National University Hospital, Seoul, 03080, Korea, Republic of
NCT04147078	Personalized DC Vaccine for Postoperative Cancer	https://clinicaltrials.gov/study/NCT04147078	RECRUITING	The study is aimed to the test efficacy and safety of neoantigen-primed dendritic cell (DC) cell vaccine therapy for postoperative locally advanced gastric cancer, hepatocellular carcinoma, lung cancer and colorectal cancer, and to explore the biomarkers related to efficacy and adverse event.	NO	Gastric Cancer|Hepatocellular Carcinoma|Non-Small-Cell Lung Cancer|Colon Rectal Cancer	BIOLOGICAL: DC vaccine subcutaneous administration	Disease-free Survival (DFS), Defined as the time from the surgery to the first documented disease recurrence or death (by any cause), whichever occurs first, Up to 5 years	Overall Survival (OS), Defined by the time between the date of randomization and the date of death, Up to 10 years|Incidence of Treatment-Related Adverse Events [Safety and Tolerability], Defined by treatment-related adverse events as assessed by CTCAE v4.0, 3 months after the last administration of cells		Sichuan University		ALL	ADULT, OLDER_ADULT	PHASE1	INTERVENTIONAL	2019-06-01	2025-12-31	2026-06-01	2019-10-31		Qiu Li, Chengdu, Sichuan, 610041, China
NCT00019006	Vaccine Therapy in Treating Patients With Colon, Pancreatic, or Lung Cancer	https://clinicaltrials.gov/study/NCT00019006	COMPLETED	RATIONALE: Vaccines made from mutated ras peptides may make the body build an immune response to and kill tumor cells. PURPOSE: Phase I trial to study the effectiveness of a vaccine containing mutated ras peptides and an immune adjuvant in treating patients who have colon, pancreatic, or lung cancer.	NO	Recurrent Colon Cancer|Extensive Stage Small Cell Lung Cancer|Stage III Pancreatic Cancer|Stage III Rectal Cancer|Limited Stage Small Cell Lung Cancer|Recurrent Pancreatic Cancer|Recurrent Rectal Cancer|Stage III Non-small Cell Lung Cancer|Stage I Pancreatic Cancer|Stage II Non-small Cell Lung Cancer|Stage IVB Pancreatic Cancer|Stage II Pancreatic Cancer|Stage III Colon Cancer|Stage IVA Pancreati…	DRUG: Detox-B adjuvant|DRUG: ras peptide cancer vaccine				National Cancer Institute (NCI)		ALL	ADULT, OLDER_ADULT	PHASE1	INTERVENTIONAL	1995-03-01			2007-03-02		Medicine Branch, Bethesda, Maryland, 20892, United States
NCT01143545	Pilot Study of Allogeneic Tumor Cell Vaccine With Metronomic Oral Cyclophosphamide and Celecoxib in Patients Undergoing Resection of Lung and Esophageal Cancers, Thymic Neoplasms, and Malignant Pleural Mesotheliomas	https://clinicaltrials.gov/study/NCT01143545	TERMINATED	Background: - Certain types of lung, esophageal, or thymic cancers and mesotheliomas have specific antigens (protein molecules) on their surfaces. Research studies have shown that giving a vaccine that contains antigens similar to these may cause an immune response, which may keep tumors from growing. Researchers are also interested in determining whether the chemotherapy drug cyclophosphamide an…	NO	Lung Cancer|Esophageal Cancer|Malignant Pleural Mesothelioma|Sarcoma|Thymic Carcinoma	BIOLOGICAL: Allogeneic Tumor Cell Vaccine (K562)|DRUG: Celecoxib|DRUG: cyclophosphamide	Tabulation of toxicity type and grade, If 25 patients are enrolled and the true probability of a grade 3 or worse toxicity (of any sort) were 20%, then the probability of having 4 or more patients with this occurring is 76.6%. On the other hand, if the combination was very safe and the true probability of a grade 3 or worse toxicity was 5%, then the probability of having 4 or more patients with t…	To ascertain if K526-GM vaccines induce immunity to CT antigens commonly expressed in thoracic malignancies., Perform exploratory analyses which investigate immunologic responses to a panel of CT antigens in vaccinated patients., 2 years|To determine if metronomic oral CP and celecoxib reduce the number, percentage and function of CD4+ CD25+ Fox P3+ regulatory T cells (T reg) in peripheral blood …		National Cancer Institute (NCI)		ALL	ADULT, OLDER_ADULT	PHASE1	INTERVENTIONAL	2010-12-07	2015-02-09	2020-02-26	2010-06-14		National Institutes of Health Clinical Center, 9000 Rockville Pike, Bethesda, Maryland, 20892, United States
NCT01069640	Safety Study of Peptide Cancer Vaccine To Treat HLA-A*02-positive Advanced Non-small Cell Lung Cancer	https://clinicaltrials.gov/study/NCT01069640	COMPLETED	The purpose of this study is to evaluate the safety, tolerability, immune response and clinical efficacies of HLA-A\*0201 or HLA-A\*0206 restricted epitope peptides URLC10 emulsified with Montanide ISA 51 for advanced non-small cell lung cancers.	NO	Non-small Cell Lung Cancer	BIOLOGICAL: HLA-A*0201 or HLA-A*0206-restricted URLC10 peptides	Evaluation of safety (NCI CTCAE version3): the number of adverse events of vaccination therapy., 2 months|Evaluation of tolerability (maximum tolerated dose, MTD and dose limiting toxicity, DLT) for the determination of the recommended dose for next phase trial., 2 months	Immunological responses: Peptides specific CTL, Antigen cascade, Regulatory T cells, Cancer antigens and HLA levels., 2 months (every time point(s) at which each course is completed)|Evaluation of clinical efficacy: Objective response rate (RECIST1.1), Tumor markers, Overall survival, Progression free survival., 2 months (every time point(s) at which each course is completed)		Shiga University	Human Genome Center, Institute of Medical Science, University of Tokyo	ALL	ADULT, OLDER_ADULT	PHASE1	INTERVENTIONAL	2010-02-01	2019-03-01	2019-03-01	2010-02-17		Shiga University of Medical Science Hospital, Otsu, Shiga, 520-2192, Japan
NCT01069575	Safety Study of Peptide Cancer Vaccine To Treat HLA-A*24-positive Advanced Non-small Cell Lung Cancer	https://clinicaltrials.gov/study/NCT01069575	COMPLETED	The purpose of this study is to evaluate the safety, tolerability, immune response and clinical efficacies of HLA-A\*2402 restricted epitope peptides URLC10, CDCA1, and KIF20A emulsified with Montanide ISA 51 for advanced non-small cell lung cancers.	NO	Non-Small Cell Lung Cancer	BIOLOGICAL: HLA-A*2402restricted URLC10, CDCA1, and KIF20A peptides	Evaluation of safety (NCI CTCAE version3): the number of adverse events of vaccination therapy., 2 months|Evaluation of tolerability (maximum tolerated dose, MTD and dose limiting toxicity, DLT) for the determination of the recommended dose for next phase trial., 2 months	Immunological responses including peptides specific CTL, antigen cascade, regulatory T cells, cancer antigens and HLA levels, 2 months (every time point(s) at which each course is completed)|Evaluation of clinical efficacy: Objective response rate (RECIST1.1), Tumor markers, Overall survival, Progression free survival., 2 months (every time point(s) at which each course is completed)		Shiga University	Human Genome Center, Institute of Medical Science, University of Tokyo	ALL	ADULT, OLDER_ADULT	PHASE1	INTERVENTIONAL	2010-02-01	2019-03-01	2019-03-01	2010-02-17		Shiga University of Medical Science Hospital, Otsu, Shiga, 520-2192, Japan
NCT00793208	Immunization of Patients With Non Small Cell Lung Cancer (NSCLC)	https://clinicaltrials.gov/study/NCT00793208	TERMINATED	The study of the vaccine will proceed in two stages after the method of Simon (102). In the first stage, 15 patients will be accrued and treated. If two or fewer objective immunologic responses occur, the study will be terminated. If 3 or more responses are observed, the study will proceed to the second stage, accruing an additional 22 patients. If the second stage is complete and a total of 9 or…	NO	Non Small Cell Lung Cancer (NSCLC)	BIOLOGICAL: semi-allogeneic human fibroblasts (MRC-5) transfected with DNA	Safety and feasibility; patients will be observed for treatment-related toxicity during and after each immunization,and for 1 h after immunization in the event that an immediate-type hypersensitivity reaction occurs., 2.5 years	To evaluate the ability of the DNA-based vaccine to induce immune responses to the autologous tumor (if available) and/or the vaccine., 14		Theresa Whiteside, PhD	Immune Cell Therapy Inc.	ALL	ADULT, OLDER_ADULT	PHASE1	INTERVENTIONAL	2008-12-01	2010-09-01	2015-11-01	2008-11-19		University of Pittsburgh Cancer Institute - Hillman Cancer Center, Pittsburgh, Pennsylvania, 15232, United States|University of Pittsburgh Cancer Institute, Pittsburgh, Pennsylvania, 15232, United States
NCT04908111	A Trial of ChAdOx1 and MVA Vaccines Against MAGE-A3 and NY-ESO-1	https://clinicaltrials.gov/study/NCT04908111	SUSPENDED	This clinical trial is looking at two new vaccines called ChAdOx1-MAGEA3-NYESO, MVA-MAGEA3 and MVA-NYESO given with patients' standard of care treatment (chemotherapy and an immune checkpoint inhibitor).	NO	Non-small Cell Lung Cancer (NSCLC)|Squamous Oesophageal Cancer	BIOLOGICAL: ChAdOx1-MAGEA3-NYESO (Route = IM injection, Dose = 5×10^10 vp)|BIOLOGICAL: MVA-MAGEA3 (Route = IM injection, Dose = 1.3×10^8 pfu)|COMBINATION_PRODUCT: Standard of care treatment|BIOLOGICAL: MVA-NYESO (Route = IM injection, Dose = 1.5×10^8 pfu)	To assess the safety and tolerability of the trial vaccines with SoC treatment (chemotherapy and an immune checkpoint inhibitor)., Incidence of adverse events (including injection site reactions and toxicity), including relatedness, seriousness and severity (graded according to the National Cancer Institute - Common Terminology Criteria for Adverse Events \[NCI-CTCAE\] Version 5.0)., From time of…	To determine the efficacy (Progression Free Survival [PFS], in months) of the trial vaccines when given with SoC treatment (chemotherapy and immune checkpoint inhibitor)., PFS will be assessed as time from Cycle 3 Day 1 of SoC treatment to the date of disease progression. using Response Evaluation Criteria in Solid Tumours (RECIST) and immune RECIST (iRECIST)., Until end of efficacy and survival …		Cancer Research UK	Vaccitech Oncology Ltd (VOLT)	ALL	ADULT, OLDER_ADULT	PHASE1|PHASE2	INTERVENTIONAL	2021-10-15	2024-09-18	2029-03-06	2021-06-01		Blackpool Victoria Hospital, Blackpool, United Kingdom|Beatson West of Scotland Cancer Centre, Glasgow, United Kingdom|St James's University Hospital, Leeds, United Kingdom|Leicester Royal Infirmary, Leicester, United Kingdom|Guy's and St Thomas' NHS Foundation Trust, London, United Kingdom|The Christie NHS Foundation Trust, Manchester, United Kingdom|Churchill Hospital, Oxford, United Kingdom|Ro…
NCT00298298	DNP-Modified Autologous Tumor Cell Vaccine for Resectable Non-Small Cell Lung Cancer	https://clinicaltrials.gov/study/NCT00298298	TERMINATED	To determine if a vaccine made from patient's own tumor tissue can stimulate an immune response against the patient's tumor cells. To determine the safety of the vaccine	NO	Non-Small Cell Lung Cancer - Completely Resectable	BIOLOGICAL: L-Vax: Autologous, DNP-Modified NSCLC Vaccine	Cell-mediated immunity to autologous tumor cells., 3 months|Safety, 1 year			AVAX Technologies		ALL	CHILD, ADULT, OLDER_ADULT	PHASE1|PHASE2	INTERVENTIONAL	2006-01-01	2014-01-01	2014-01-01	2006-03-02		Highlands Oncology Group, Fayetteville, Arkansas, 72703, United States|University of Pennsylvania Cancer Center, Philadelphia, Pennsylvania, 19104, United States
NCT00157196	Safety Study of Tecemotide (L-BLP25) in Non-Small Cell Lung Cancer (NSCLC) Subjects With Unresectable Stage III Disease	https://clinicaltrials.gov/study/NCT00157196	COMPLETED	The primary objective is to document the safety of tecemotide (L-BLP25) phase III formulation in non-small cell lung cancer (NSCLC) subjects with unresectable Stage III disease. This population includes Stage IIIA NSCLC subjects, a population not studied in former clinical studies with this vaccine. The secondary objective is to document the survival of subjects treated.	YES	Carcinoma, Non-Small-Cell Lung|Lung Neoplasms	BIOLOGICAL: Tecemotide (L-BLP25)|DRUG: Single low dose cyclophosphamide|OTHER: Best standard of care (BSC)	Number of Participants With Treatment Emergent Adverse Events (TEAEs), Serious TEAEs, TEAEs With CALGB-ECTC Grade 3 or 4, TEAEs Leading to Discontinuation, TEAEs Leading to Death, and Injection Site Reactions (ISRs), TEAEs occurred between the first dose of study drug and up to 42 days after the last dose that were absent before treatment or that worsened relative to pretreatment state. A serious…	Survival Time, Survival time was to be measured from study entry (date of cyclophosphamide administration) to date of death. For subjects alive or lost to follow-up at time of analysis, the time between date of cyclophosphamide administration and date on which the subject was last known alive was to be calculated and used as a censored observation in the analysis., Up to data cut-off date (17 Sep…		Merck KGaA, Darmstadt, Germany		ALL	ADULT, OLDER_ADULT	PHASE2	INTERVENTIONAL	2005-04-01	2007-09-01	2012-04-01	2005-09-12	2015-08-18
NCT00019084	Vaccine Therapy and Biological Therapy in Treating Patients With Advanced Cancer	https://clinicaltrials.gov/study/NCT00019084	COMPLETED	RATIONALE: Vaccines made from a person's white blood cells mixed with tumor proteins may make the body build an immune response to kill tumor cells. Interleukin-2 may stimulate a person's white blood cells to kill tumor cells. Combining vaccine therapy with interleukin-2 may be an effective treatment for advanced cancer. PURPOSE: Phase II trial to study the effectiveness of a vaccine made with th…	NO	Breast Cancer|Cervical Cancer|Colorectal Cancer|Lung Cancer|Ovarian Cancer|Pancreatic Cancer	BIOLOGICAL: aldesleukin|BIOLOGICAL: mutant p53 peptide pulsed dendritic cell vaccine|BIOLOGICAL: ras peptide cancer vaccine|BIOLOGICAL: sargramostim|BIOLOGICAL: therapeutic autologous lymphocytes|BIOLOGICAL: therapeutic tumor infiltrating lymphocytes				National Cancer Institute (NCI)		ALL	ADULT, OLDER_ADULT	PHASE2	INTERVENTIONAL	1996-02-01		2003-05-01	2003-05-23		Medicine Branch, Bethesda, Maryland, 20892, United States
NCT03548467	A Study to Evaluate Safety and Efficacy of Multiple Dosing With VB10.NEO and Bempegaldesleukin (NKTR-214) Immunotherapy in Patients With Locally Advanced or Metastatic Cancer	https://clinicaltrials.gov/study/NCT03548467	COMPLETED	This open labelled first in human dose phase 1/2a study is designed to evaluate safety, feasibility and efficacy of multiple dosing with individualised VB10.NEO and bempegaldesleukin (NKTR-214) immunotherapy in patients with locally advanced or metastatic solid tumours.	NO	Locally Advanced or Metastatic Solid Tumours	BIOLOGICAL: VB10.NEO|DRUG: Bempegaldesleukin	Rate of Adverse Events including SAEs (Safety/tolerability) of VB10.NEO and the combination of VB10.NEO and bempegaldesleukin (NKTR-214), Total number, severity (CTCAE grade) of adverse events (AEs), and if AE is leading to treatment discontinuation., Up to 24 months	Immunogenicity by T-cell activity to each neoepitope of VB10.NEO and the combination of VB10.NEO and bempegaldesleukin (NKTR-214), Descriptive analyses for each patient of the immune-response to each neoepiotope, Up to 24 months|Objective Response Rate (ORR), Description of tumor response by iRECIST at regular intervals, Up to 24 months|Duration of Response (DOR), Descriptive analysis of DOR by i…		Nykode Therapeutics ASA	Nektar Therapeutics|Vaccibody AS	ALL	ADULT, OLDER_ADULT	PHASE1|PHASE2	INTERVENTIONAL	2018-04-04	2023-01-30	2023-01-30	2018-06-07		Charité Research Organisation, Campus Benjamin Franklin, Berlin, Germany|Krankenhaus Nordwest gGmbH, Frankfurt, 60488, Germany|Martin-Luther-Universität Halle-Wittenberg, Universitätsklinikum Halle (Saale), Halle, Germany|University Hospital Heidelberg, NCT, Im Neuenheimer Feld 460, Heidelberg, 69120, Germany|Universitätsmedizin Mannheim, Mannheim, 68167, Germany|Klinik und Poliklinik für Innere …
NCT04944030	Clinico-biological Data Collection Study of Metastatic Lung Cancer	https://clinicaltrials.gov/study/NCT04944030	ACTIVE_NOT_RECRUITING	RATIONALE : Currently, the mechanisms associated with the response or resistance to treatment are poorly understood and are multifactorial. These mechanisms involve clinical and biological factors associated with the host and the tumor and possibly the patient's psycho-social environment. PURPOSE : This trial will assess the use of a prospective database dedicated to patients with breast cancers …	NO	Lung Cancer	PROCEDURE: Metastasis biopsy	Overall survival, Overall Survival is defined by the delay between the date of inclusion and the date of death or last follow-up assessment, 15 years	To describe response to treatment for each therapeutic sequence, The response to treatment will be assessed using local radiological review according to RECIST 1.1 criteria, 15 years|To evaluate progression free survival (PFS) for each therapeutic sequence, Progression Free survival is defined by the delay between the first dose of a treatment sequence and the date of documented disease progressi…		Institut Cancerologie de l'Ouest		ALL	ADULT, OLDER_ADULT	NA	INTERVENTIONAL	2023-04-12	2031-10-01	2031-10-01	2021-06-29		Institut de Cancerologie de L'Ouest, Angers, 49933, France|Institut de Cancerologie de L'Ouest, St Herblain, 44805, France
NCT01574222	A Vaccine Trial for Patients With Stage IIIB, IV, or Recurrent Non-Small Cell Lung Cancer	https://clinicaltrials.gov/study/NCT01574222	TERMINATED	The purpose of this study is to determine the dose that the vaccine can be given safely to patients when injected directly into the lung tumor, without any serious side effects.	NO	Non-Small Cell Lung Cancer (NSCLC)	BIOLOGICAL: autologous dendritic cell adenovirus CCL21 vaccine	Maximum Tolerated Dose (MTD), Toxicity as measured by NCI Common Toxicity Criteria, 28 Days	Disease status at days 28 and 56 days, Immune response assessment by antigen-specific interferon gamma (IFNy) Enzyme-Linked ImmunoSpot (ELISPOT) assays on days 0, 28, and 56, 28 and 56 Days		VA Office of Research and Development	Jonsson Comprehensive Cancer Center|National Cancer Institute (NCI)	ALL	ADULT, OLDER_ADULT	PHASE1	INTERVENTIONAL	2011-10-01	2017-03-01	2017-03-01	2012-04-10		VA Greater Los Angeles Healthcare System, West Los Angeles, CA, West Los Angeles, California, 90073, United States
NCT05898763	TEIPP Immunotherapy in Patients With NSCLC	https://clinicaltrials.gov/study/NCT05898763	COMPLETED	In this multicenter, open label non-randomized phase I/II dose escalation study with extension cohort HLA-A\*0201-positive patients with non small cell lung cancer (NSCLC) can be included. The primary aim of this study is determine the safety, tolerability and immune modulating effects of the therapeutic LRPAP1 synthetic long peptide (LRPAP7-30V-SLP) vaccine (TEIPP24) at different doses. Secondar…	NO	Non Small Cell Lung Cancer	DRUG: TEIPP24 (LRPAP7-30V-SLP vaccine in Montanide ISA-51)	Safety assessment based on the incidence rate of serious adverse drug reactions (ADR) as assessed by NCI-CTCAE version 5.0., Safety of the therapeutic LRPAP1 synthetic long peptide ( LRPAP7-30V-SLP) vaccine (TEIPP24) determined by the incidence rate at each dose level based on the following safety parameters: adverse drug reactions (ADR) and serious ADRs, changes in haematology and chemistry valu…	The specificity and immune modulatory effect of the vaccine, determined by isolating LRPAP(21-30V)-specific CD8+ T cells, The specificity and immune modulatory effect of the vaccine is determined by isolating LRPAP(21-30V)-specific CD8+ T cells that are cocultured with tumor cells. CD8+ T cells that recognize LRPAP presented on these tumor cells will produce type 1 cytokines which is measured by …		Erasmus Medical Center		ALL	ADULT, OLDER_ADULT	PHASE1|PHASE2	INTERVENTIONAL	2021-09-29	2024-04-30	2024-04-30	2023-06-12		Leiden University Medical Center, Leiden, Zuid-Holland, 2333ZA, Netherlands|Erasmus Medical Center, Rotterdam, Zuid-Holland, 3000 CA, Netherlands
NCT00633724	Multiple-Vaccine Therapy in Treating Patients With Non-small Cell Lung Cancer	https://clinicaltrials.gov/study/NCT00633724	COMPLETED	The purpose of this study is to evaluate the safety, tolerability, immune response and clinical response of different doses of HLA-A\*2402 restricted epitope peptides URLC10, TTK, VEGFR1 and VEGFR2 emulsified with Montanide ISA 51.	NO	Non Small Cell Lung Cancer	BIOLOGICAL: HLA-A*2402restricted URLC10, TTK, VEGFR1 and VEGFR2	Adverse effects, dose limiting toxicity, and maximum tolerated dose as measured by CTCAE ver3.0 pre treatment, during study treatment, and 3 months after treatment, 3 months	Peptides specific CTL responses in vitro, 3 months|Objective response rate as assessed using RECIST criteria, 6 months|Changes in levels of regulatory T cells, 3 months		Fukushima Medical University	Human Genome Center, Institute of Medical Science, University of Tokyo	ALL	ADULT, OLDER_ADULT	PHASE1	INTERVENTIONAL	2007-05-01	2012-06-01	2012-06-01	2008-03-12		Fukushima Medical University Hospital, Fukushima, Fuskushima, 960-1295, Japan
NCT03546361	CCL21-Gene Modified Dendritic Cell Vaccine and Pembrolizumab in Treating Patients With Stage IV Non-small Cell Lung Cancer	https://clinicaltrials.gov/study/NCT03546361	ACTIVE_NOT_RECRUITING	This phase I trial studies the side effects and best dose of autologous dendritic cell-adenovirus CCL21 vaccine (CCL21-gene modified dendritic cell vaccine) combined with intravenous pembrolizumab, and to see how well they work in treating patients with stage IV non-small cell lung cancer. Vaccines made from a gene-modified virus may help the body build an effective immune response to kill tumor …	NO	Lung Non-Small Cell Carcinoma|Stage IV Lung Cancer AJCC v8|Stage IVA Lung Cancer AJCC v8|Stage IVB Lung Cancer AJCC v8	BIOLOGICAL: Autologous Dendritic Cell-Adenovirus CCL21 Vaccine|BIOLOGICAL: Pembrolizumab	Maximum tolerated dose (MTD)/maximum administered dose (MAD) (dose escalation), At 28 days|Overall response rate (ORR) per Response Evaluation Criteria in Solid Tumors (RECIST) version (v) 1.1 (dose expansion), Demographic characteristics of patients including age, gender ethnicity, performance status, prior therapies and other baseline characteristics as collected on the case report form will be…	Incidence of adverse events per Common Terminology Criteria for Adverse Events (CTCAE) version (v) 5.0, Up to 1 year|Biomarker assessment, Immunohistochemistry (IHC) will be conducted to assess biomarkers including PD-1, PD-L1, CD8, and CD4 (DC) expression. All immunologic parameters will be summarized using mean, standard deviation, median, percentile for continuous variables, and frequency and …		Jonsson Comprehensive Cancer Center	California Institute for Regenerative Medicine (CIRM)|Merck Sharp & Dohme LLC|LUNGevity Foundation|National Cancer Institute (NCI)	ALL	ADULT, OLDER_ADULT	PHASE1	INTERVENTIONAL	2019-07-08	2026-01-11	2027-01-11	2018-06-06		UCLA / Jonsson Comprehensive Cancer Center, Los Angeles, California, 90095, United States
NCT00088933	Vaccine Therapy and Sargramostim With or Without Docetaxel in Treating Patients With Metastatic Lung Cancer or Metastatic Colorectal Cancer	https://clinicaltrials.gov/study/NCT00088933	TERMINATED	This randomized phase I trial studies the side effects, best way to give, and best dose of docetaxel when given together with vaccine therapy and sargramostim in treating patients with metastatic lung cancer or metastatic colorectal cancer. Vaccines may make the body build an immune response to kill tumor cells. Colony-stimulating factors such as sargramostim increase the number of immune cells f…	NO	Extensive Stage Small Cell Lung Cancer|Recurrent Colon Cancer|Recurrent Non-small Cell Lung Cancer|Recurrent Rectal Cancer|Recurrent Small Cell Lung Cancer|Stage IV Colon Cancer|Stage IV Non-small Cell Lung Cancer|Stage IV Rectal Cancer	DRUG: recombinant fowlpox-CEA(6D)/TRICOM vaccine|DRUG: recombinant vaccinia-CEA(6D)-TRICOM vaccine|DRUG: docetaxel|DRUG: sargramostim	Anti-tumor response rate defined as the number of patients in each arm achieving a complete or partial response or stable disease divided by the total number of patients on each arm measured according to standard RECIST guidelines, Up to 6 years|Immune response defined as the numbers of patients who achieve an ELISPOT result of 1/30,000 or higher divided by the number of HLA-A2 positive individua…	Average quantity of circulating CEA cells determined by quantitative real time RT-PCR, The impact of the combination therapy on CCC will be presented graphically with descriptive statistics. Will be plotted for each time point by each treatment group., Up to 6 years		National Cancer Institute (NCI)		ALL	ADULT, OLDER_ADULT	PHASE1	INTERVENTIONAL	2004-06-01	2007-11-01		2004-08-05		Lombardi Comprehensive Cancer Center at Georgetown University, Washington, District of Columbia, 20057, United States
NCT01949701	Safety and Efficacy Study of Epitope Peptide To Treat HLA-A*02 Disease Controlled Advanced Non-small Cell Lung Cancer	https://clinicaltrials.gov/study/NCT01949701	COMPLETED	The investigators previously identified a novel HLA-A\*0201-restricted epitope peptide, which was derived from a cancer-testis antigen, URLC10 as a target for vaccination against lung cancer. In this clinical study, the investigators examine using the peptides the safety, immunogenicity, and antitumor effect of vaccine treatment to prevent relapse of the disease for HLA-A\*0201-positive advanced …	NO	Non-small Cell Lung Cancer	BIOLOGICAL: HLA-A*0201restricted URLC10 peptides with adjuvant	Evaluation of safety: the number of adverse events of vaccination therapy., 2 months|Evaluation of clinical efficacy: Progression free survival., 2 months|Evaluation of clinical efficacy: Tumor markers., 2 months|Evaluation of clinical efficacy: Overall survival., 2 months|Evaluation of clinical efficacy: Objective response rate., 2 months	Various immunological responses including peptides specific CTL, antigen cascade, regulatory T cells, cancer antigens and HLA levels., 2 months		Shiga University	Tokyo University	ALL	ADULT, OLDER_ADULT	PHASE1|PHASE2	INTERVENTIONAL	2011-08-01	2019-03-01	2019-03-01	2013-09-24		Shiga University of Medical Science Hospital, Ohtsu, Shiga, 520-2192, Japan
NCT05313074	SARS-CoV-2 Specific Immune Response After COVID-19 Vaccination in Cancer Patients	https://clinicaltrials.gov/study/NCT05313074	COMPLETED	Our study highlights a low degree of neutralization-afforded protection mounted by CoronaVac in cancer patients when compared with healthy volunteers, especially patients who received chemotherapy. Further booster doses, beyond the conventional two-dose regimen might be needed for recipients of CoronaVac to maintain a long-term anamnestic response.	NO	COVID-19|Cancer	BIOLOGICAL: CoronaVac vaccine	Immune response of Coronavac vaccine in Thai cancer patients, Immune response of of the inactivated COVID-19 vaccine (Coronavac) in Thai cancer patients, 15 days after 2 doses of vaccination			National Cancer Institute, Thailand	Mahidol University	ALL	ADULT, OLDER_ADULT	NA	INTERVENTIONAL	2021-03-23	2022-02-25	2022-02-25	2022-04-06		National Cancer Institute, Ratchathewi, Bangkok, 10400, Thailand
NCT01950156	Safety and Efficacy Study of Epitope Peptide To Treat HLA-A*24 Disease Controlled Advanced Non-small Cell Lung Cancer	https://clinicaltrials.gov/study/NCT01950156	COMPLETED	The investigators previously identified three novel HLA-A\*2402-restricted epitope peptides, which were derived from three cancer-testis antigens, URLC10, CDCA1, and KIF20A, as targets for vaccination against lung cancer. In this clinical study, the investigators examine using a combination of these three peptides the safety, immunogenicity, and antitumor effect of vaccine treatment to prevent re…	NO	Non-small Cell Lung Cancer	BIOLOGICAL: HLA-A*2402restricted URLC10, CDCA1, and KIF20A peptides with adjuvant	Evaluation of safety: the number of adverse events of vaccination therapy., 2 months|Evaluation of clinical efficacy: Progression free survival., 2 months|Evaluation of clinical efficacy: Tumor markers., 2 months|Evaluation of clinical efficacy: Overall survival., 2 months|Evaluation of clinical efficacy: Objective response rate., 2 months	Various immunological responses comprising peptides specific CTL, antigen cascade, regulatory T cells, cancer antigens and HLA levels, 2 months		Shiga University	Tokyo University	ALL	ADULT, OLDER_ADULT	PHASE1|PHASE2	INTERVENTIONAL	2011-09-01	2019-03-01	2019-03-01	2013-09-25		Shiga University of Medical Science Hospital, Otsu, Shiga, 520-2192, Japan
NCT01444118	A Randomized Trial to Study the Safety and Efficacy of EGF Cancer Vaccination in Late-stage (IIIB/IV) Non-small Cell Lung Cancer Patients	https://clinicaltrials.gov/study/NCT01444118	TERMINATED	The vaccine contains humanized recombinant antigen (Epithelial Growth Factor) and an adjuvant. The antibodies induced by vaccination will react with circulating EGF leading to removal of EGF from the circulation. As a result, binding to its target EGF-Receptor is prevented. Blocking of EGF-Receptor is preventing activation and stimulation of proliferation of tumour cell. A Phase III clinical tria…	NO	Carcinoma, Non-Small-Cell Lung	BIOLOGICAL: Therapeutic EGF Vaccine (Cyclophosphamide and the recombinant human rEGF-P64K/Montanide ISA 51 vaccine)	Overall Survival (OS), Each patient will be followed till death occurs within the time frame of study of 3 years	To establish the safety of an EGF cancer vaccine in inoperable, late stage (IIIb/IV) NSCLC patients., Each patients will be followed till death occurs within the time frame of study of 3 years		Bioven Europe		ALL	ADULT, OLDER_ADULT	PHASE3	INTERVENTIONAL	2011-11-01	2014-12-01	2014-12-01	2011-09-30		Aberdeen Royal Infirmary, Aberdeen, United Kingdom
NCT00960115	Study of Tecemotide (L-BLP25) in Participants With Stage III Unresectable Non-small Cell Lung Cancer (NSCLC) Following Primary Chemoradiotherapy	https://clinicaltrials.gov/study/NCT00960115	COMPLETED	This is a phase I/II study in Japan to evaluate the safety of EMD531444 and its effects on survival time in patients with stage III unresectable non-small cell lung cancer.	YES	Non-small Cell Lung Cancer	BIOLOGICAL: Tecemotide (L-BLP25)|DRUG: Single low dose cyclophosphamide|BIOLOGICAL: Placebo|OTHER: Saline	Overall Survival (OS) Time, OS time was defined as the time from randomization to death. Participants without event were censored at the last date known to be alive or at the clinical cut-off date (01 May 2014), whichever was earlier., Time from randomization to death or last day known to be alive reported between day of first subject randomized in Step 2 (i.e. 03 Feb 2010), until clinical cut-of…	Time To Progression (TTP) - Investigator Read, TTP was defined as the time from date of randomization to date of radiological diagnosis of PD (based on Response Evaluation Criteria in Solid Tumors \[RECIST\] v1.0). In the event that radiological confirmation could not be obtained but participant was withdrawn from trial treatment or died due to disease progression, TTP was measured from date of r…		Merck KGaA, Darmstadt, Germany	Merck Serono Co., Ltd., Japan	ALL	ADULT, OLDER_ADULT	PHASE1|PHASE2	INTERVENTIONAL	2008-12-01	2014-05-01	2015-06-01	2009-08-17	2015-10-21	Please contact the Merck KGaA Communication Center, Darmstadt, Germany
NCT00415818	Immunotherapy With TG4010 in Patients With Advanced Non-Small Cell Lung Cancer	https://clinicaltrials.gov/study/NCT00415818	COMPLETED	The primary Objective is to assess the efficacy of TG4010 combined to chemotherapy in comparison with chemotherapy alone in patients with advanced non small cell lung cancer.	NO	Carcinoma, Non-Small-Cell Lung	BIOLOGICAL: MVA-MUC1-IL2|DRUG: 1st line Chemotherapy	Progression free survival at 6 months, 6 months	Response Rate according to WHO criteria, 6 months|Time to progression, 6 months|Overall survival|Quality of life, every 6 weeks		Transgene		ALL	ADULT, OLDER_ADULT	PHASE2|PHASE3	INTERVENTIONAL	2005-12-01	2010-03-01	2010-03-01	2006-12-25		Centre Hospitalier Belfort-Montbeliard, Belfort, 90016, France|CHU, Service de Pneumologie, Besancon, 25000, France|Centre Hospitalier Général, Service de Pneumologie, Briey, 54151, France|Centre François Baclesse, Caen, 14076, France|Hôpital Pasteur - Service de médecine F- Pavillon 43, Colmar, 68000, France|Centre Oscar Lambret, Lille, 59020, France|Institut Paoli-Calmettes, Service d'oncologie…
NCT01061840	Trial of Bi-shRNA-furin and GMCSF Augmented Autologous Tumor Cell Vaccine for Advanced Cancer	https://clinicaltrials.gov/study/NCT01061840	COMPLETED	Autologous Vigil™ vaccine expresses rhGMCSF and bi-shRNAfurin from the Vigil™ plasmid. The GMCSF protein is a potent stimulator of the immune system, recruiting immune effectors to the site of intradermal injection and promoting antigen presentation. The furin bifunctional shRNA blocks furin protein production at the post transcriptional and translational levels. This decrease in furin in turn de…	NO	Ewings Sarcoma|Non Small Cell Lung Cancer|Liver Cancer	BIOLOGICAL: Vigil™|BIOLOGICAL: Vigil™|BIOLOGICAL: Vigil™	To determine safety following the administration of bi-shRNAfurin and GMCSF autologous tumor cell (Vigil™) vaccine in advanced solid tumor patients who have no acceptable form of standard therapy with curative intent., Participants will be followed for life	To determine time to progression. To evaluate the effect of Vigil™ vaccine on immune stimulation. To evaluate whether lower cell doses would activate ELISPOT responses and to compare durability of dose elicited responses., Participants will be followed for life.		Gradalis, Inc.		ALL	CHILD, ADULT, OLDER_ADULT	PHASE1	INTERVENTIONAL	2009-12-01	2018-12-06	2019-01-01	2010-02-03		Florida Cancer Specialists, West Palm Beach, Florida, 33401, United States|Dartmouth-Hitchcock Medical Center/ Norris Cotton Cancer Center, Lebanon, New Hampshire, 03756, United States|Mary Crowley Cancer Research Centers, Dallas, Texas, 75230, United States|Cancer Care Northwest, Spokane, Washington, 99202, United States
NCT05104515	First-in-human Study of OVM-200 as a Therapeutic Cancer Vaccine	https://clinicaltrials.gov/study/NCT05104515	RECRUITING	OVM-200 will be tested in humans for the first time in Study OVM-200-100. Up to 52 patients aged 18-75 with prostate, lung or ovarian cancer will be enrolled in the Study to find out if OVM-200 is safe to continue studying it in patients with cancer. The Study consists of 2 parts: a dose escalation part and a dose expansion part. In the dose escalation part, up to 4 increasing doses of OVM-200 wi…	NO	Prostate Cancer|Non Small Cell Lung Cancer|Ovarian Cancer	BIOLOGICAL: OVM-200	The primary endpoint (safety and tolerability) for this study is the occurrence and intensity of adverse events., 24 Weeks	Immune response to OVM 200 as measured by ELISpot for T cell responses and ELISA for antibody responses., 24 Weeks|Disease progression and tumour response evaluated using Response Evaluation Criteria in Solid Tumour (RECIST), 24 Weeks|In ovarian cancer patients, tumour marker CA-125 measured and evaluated according to Gynecologic Cancer Intergroup Criteria (GCIC)., 24 Weeks|In prostate cancer pat…		Oxford Vacmedix UK Ltd.		ALL	ADULT, OLDER_ADULT	PHASE1	INTERVENTIONAL	2021-11-01	2025-11-30	2026-01-31	2021-11-03		University College London Hospitals NHS Foundation Trust, London, W1T 7HA, United Kingdom|Sarah Cannon Research Institute UK, London, United Kingdom|The Christie NHS Foundation Trust, Manchester, M20 4BX, United Kingdom|Oxford University Hospitals NHS Foundation Trust, Oxford, United Kingdom
NCT06015724	Anti-CD38 Antibody With KRAS Vaccine and Anti-PD-1 Antibody in Subjects With Pancreatic Ductal Adenocarcinoma and Refractory Non-Small Cell Lung Cancer	https://clinicaltrials.gov/study/NCT06015724	RECRUITING	The goal of this clinical trial is to test the safety and tolerability of anti-CD38 monoclonal antibody (mAb), daratumumab, in combination with KRAS vaccine (Targovax TG-01/Stimulon QS-21) when given with anti-PD-1 (programmed cell death protein 1) mAb (nivolumab) in patients with advanced non-small cell lung cancer (NSCLC) or pancreatic ductal adenocarcinoma (PDAC). The main questions it aims to…	NO	Pancreatic Ductal Adenocarcinoma|Refractory Non-Small Cell Lung Cancer	DRUG: Daratumumab|BIOLOGICAL: KRAS vaccine|DRUG: Nivolumab	Objective Response Rate (ORR) (Efficacy), Evaluation of response by ORR by irRECIST criteria. Response classification will follow the irRECIST criteria and will be defined as PR or CR. Patients who are lost to follow-up without a valid response assessment will be classified as NR (non-responder, progression). The ORR will be computed for all patients with at least one cycle of the study drug., ev…	Incidence of Treatment-Emergent Adverse Events [Safety and Tolerability], Incidence rate of Adverse Events, From start of intervention until 30 days following discontinuation of intervention, approximately 2 years|Progression Free Survival (PFS), PFS will be defined as the time in days from study entry until progression or death., at 6 months and 9 months|Duration of Response (DOR), DoR is define…		Georgetown University	Bristol-Myers Squibb|Janssen, LP|Targovax ASA	ALL	ADULT, OLDER_ADULT	PHASE2	INTERVENTIONAL	2024-01-31	2025-01-01	2026-01-01	2023-08-29		Georgetown Lombardi Comprehensive Cancer Center, Washington, District of Columbia, 20007, United States
NCT04951323	Impact of the Immune System on Response to Anti-Coronavirus Disease 19 (COVID-19) Vaccine in Allogeneic Stem Cell Recipients (Covid Vaccin Allo)	https://clinicaltrials.gov/study/NCT04951323	UNKNOWN	The present study is a prospective phase IV study. All participants will receive the anti-Coronavirus Disease 2019 (COVID-19) Vaccine (messenger Ribonucleic acid-based vaccine, BNT162b2 or Comirnaty®, commercialized by Pfizer-BioNTech) being authorized in the European Union since December 2020. The vaccine is administered intramuscularly after dilution as a series of two doses at least 21 days ap…	NO	Coronavirus Disease 2019 (Covid19)|Hematopoietic Neoplasms	DRUG: anti-COVID19 mRNA-based vaccine (BNT162b2, Comirnaty®, commercialized by Pfizer)	Quantification of anti-SARS-CoV-2 receptor binding domain specific IgG, The primary endpoint is the quantification of different anti-SARS-CoV-2 specific IgG antibodies after vaccination (at Day 49) in allo-HCT recipients., Day 49 after first injection (D0)	Evolution of anti-SARS-CoV-2 receptor binding domain specific IgG, To study the evolution anti-RBD IgG titers from day +49 (day 28 after the second dose) to 6 months after the second dose., 6 months after day 21|Titration of neutralizing antibodies, To analyze the titer of neutralizing antibodies at Day 49 as well as at 6 months after the second dose (at Day 21)., Day 49 and 6 months after Day 21…	Number of participants with treatment-related adverse events as assessed by the Common Terminology Criteria for Adverse Events (CTCAE) version 5.0, To investigate the safety of the anti-COVID-19 mRNA Vaccine (BNT162b2, Comirnaty®, Pfizer). Safety will be reported in terms of incidence and severity of systemic adverse events (AEs). Incidence and nature of newly occurring immune related Adverse Eve…	University of Liege	Pfizer	ALL	ADULT, OLDER_ADULT	PHASE3	INTERVENTIONAL	2021-03-22	2022-12-01	2023-01-01	2021-07-06		CHU Liège, Domaine du Sart-Tilman, Liège, 4000, Belgium
NCT03169738	QUILT-3.044: NANT Non-small Cell Lung Cancer (NSCLC) Vaccine: Combination Immunotherapy in Subjects With NSCLC Who Have Progressed After Treatment With PD-1/PD-L1 Inhibitors	https://clinicaltrials.gov/study/NCT03169738	WITHDRAWN	This is a phase 1b/2 study to evaluate the safety and efficacy of metronomic combination therapy in subjects with NSCLC who have progressed on or after treatment with PD-1/PD-L1 inhibitors.	NO	Non-small Cell Lung Cancer	BIOLOGICAL: avelumab|BIOLOGICAL: Bevacizumab|DRUG: Capecitabine|DRUG: Cisplatin|DRUG: cyclophosphamide|DRUG: 5-Fluorouracil (5-FU)|DRUG: fulvestrant|DRUG: leucovorin|DRUG: nab paclitaxel|BIOLOGICAL: nivolumab|DRUG: Lovaza|DRUG: Oxaliplatin|RADIATION: Stereotactic Body Radiation Therapy|BIOLOGICAL: ALT-803|BIOLOGICAL: ETBX-011|BIOLOGICAL: ETBX-021|BIOLOGICAL: ETBX-051|BIOLOGICAL: ETBX-061|BIOLOGIC…	Incidence of treatment-emergent adverse events (AEs) and serious AEs (SAEs), graded using the National Cancer Institute (NCI) Common Terminology Criteria for Adverse Events (CTCAE) Version 4.03., Phase 1b primary endpoint (safety), 1 year|Objective response rate (ORR) by Response Evaluation Criteria in Solid Tumors (RECIST) Version 1.1, Phase 2 primary endpoint (ORR by RECIST), 1 year|ORR by Immu…	ORR by RECIST Version 1.1, Phase 1b secondary endpoint (ORR by RECIST), 1 year|ORR by irRC, Phase 1b secondary endpoint (ORR by irRC), 1 year|Progression-free survival (PFS) by RECIST Version 1.1, Phase 1b and 2 secondary endpoint (PFS by RECIST), 2 years|PFS by irRC, Phase 1b and 2 secondary endpoint (PFS by irRC), 2 years|Overall survival (OS): time from the date of first treatment to the date …		ImmunityBio, Inc.		ALL	ADULT, OLDER_ADULT	PHASE1|PHASE2	INTERVENTIONAL	2018-02-01	2019-01-01	2021-12-28	2017-05-30
NCT02179515	Safety and Tolerability of a Modified Vaccinia Ankara (MVA)-Based Vaccine Modified to Express Brachyury and T-cell Costimulatory Molecules (MVA-Brachyury-TRICOM)	https://clinicaltrials.gov/study/NCT02179515	COMPLETED	Background: - This cancer vaccine was developed to help teach the body's immune system to attack and destroy cancer cells. It teaches immune cells to target the Brachyury protein. This protein is present in some tumor cells, and it can help tumor cells spread to other parts of the body. Researchers want to see whether the new Brachyury protein vaccine can help treat people with advanced carcinoma…	YES	Lung Cancer|Breast Cancer|Prostate Cancer|Tumors (Others)|Ovarian Cancer	BIOLOGICAL: MVA-brachyury- TRICOM	Number of Participants With Serious and Non-serious Adverse Events Assessed by the Common Terminology Criteria for Adverse Events (CTCAE v4.0), Here is the count of participants with serious and non-serious adverse events assessed by the Common Terminology Criteria for Adverse Events (CTCAE v4.0). A non-serious adverse event is any untoward medical occurrence. A serious adverse event is an advers…	Number of Participants With Brachyury-Specific T-cell Responses Developed After 1, 2, and 3 Vaccinations, A fluorescence activated cell sorting (FACS)-based assay for cluster of differentiation 4 (CD4) or cluster of differentiation 8 (CD8) T-cells expressing the cytokines interferon (IFN) gamma, interleukin 2 (IL2), and tumor necrosis factor (TNF) alpha, and/or cluster of differentiation 107a (CD…	Correlation of Brachyury Expression in Tissue Samples With Clinical Outcomes., Correlation of brachyury expression in tissue samples with clinical outcomes., 2 -3 years	National Cancer Institute (NCI)		ALL	ADULT, OLDER_ADULT	PHASE1	INTERVENTIONAL	2014-06-28	2017-04-06	2018-02-28	2014-07-02	2021-01-26	National Institutes of Health Clinical Center, 9000 Rockville Pike, Bethesda, Maryland, 20892, United States
NCT02419170	Mature Dendritic Cell Vaccination Against Unique Immunogenic Peptides in Patients With Non Small Cell Lung Cancer (NSCLC)	https://clinicaltrials.gov/study/NCT02419170	WITHDRAWN	The purpose of this research study is to study the safety and immune response of people who receive a personalized dendritic cell vaccine with the intention of stimulating the immune system to react to lung cancer cells.	NO	Carcinoma, Non-Small-Cell-Lung|Non-Small Cell Lung Cancer|Nonsmall Cell Lung Cancer	PROCEDURE: Standard of care surgery|PROCEDURE: Apheresis|DRUG: Cyclophosphamide|BIOLOGICAL: Personalized mature dendritic cell vaccine	Immunological response as measured by increased numbers of peptide specific CD8+ T cells as calculated by the tetramer assay, -Blood for immunological response is drawn every week from Dose #1 to 6 weeks after Dose #3 (Day 1 to Day 126 = Week 18 and then every 4 weeks until Day 365), 1 year|Safety and tolerability of vaccine as measured by adverse events experienced and graded by NCI CTCAE Versio…	Time to progression (TTP), These patients have been completed resected so there is no tumor response to monitor. CT scans evaluating for progression will be performed at baseline, following the third vaccine dose, and as per routine care during follow-up (generally every 3 months for the first year and every 6 months for the next 4 years thereafter)., 5 years		Washington University School of Medicine		ALL	ADULT, OLDER_ADULT	EARLY_PHASE1	INTERVENTIONAL	2016-07-01	2019-10-01	2023-10-01	2015-04-17
NCT03674827	Vaccine-Based Immunotherapy Regimen For NSCLC and TNBC	https://clinicaltrials.gov/study/NCT03674827	TERMINATED	Part 1of the study will evaluate the safety, pharmacokinetics, pharmacodynamics and immunogenicity of increasing doses of a vaccine-based immunotherapy regimen (VBIR-2) for patients with advanced or metastatic non-small cell lung cancer and metastatic triple-negative breast cancer. Part 2 will evaluate the safety, pharmacokinetics and pharmacodynamics, immunogenicity and preliminary evidence of e…	YES	Non-Small Cell Lung Cancer|Triple-negative Breast Cancer	BIOLOGICAL: PF-06936308	Number of Participants With Adverse Events (AEs) and Serious Adverse Events (SAEs), An AE was any untoward medical occurrence in a clinical investigation where participant administered a product; the event did not need to have a causal relationship with the treatment. Treatment-related AE was any untoward medical occurrence attributed to study drug in a participant who received study drug. An SAE…	Maximum Observed Serum Concentration (Cmax) of Sasanlimab, Cmax was defined as the maximum observed serum concentration., Cycle 1: at pre-dose on Days 1, 3-6, 8, 15, 22, 29, 57, 85; Cycle 2: at pre-dose on Day 1 and Day 29; EOT; Months 2, 4, and 6 after EOT visit|Cmax of Tremelimumab, Cmax was defined as the maximum observed serum concentration., Cycle 1: at pre-dose on Days 1, 3-6, 8, 15, 22, 29…		Pfizer		ALL	ADULT, OLDER_ADULT	PHASE1	INTERVENTIONAL	2018-11-27	2021-09-27	2021-09-27	2018-09-18	2024-08-23	UCSD Medical Center - Encinitas, Encinitas, California, 92024, United States|UC San Diego Medical Center - La Jolla (Jacobs Medical Center / Thornton Hospital), La Jolla, California, 92037, United States|UC San Diego Perlman Medical Offices, La Jolla, California, 92037, United States|UC San Diego Moores Cancer Center, La Jolla, California, 92093, United States|Ronald Reagan UCLA Medical Center, L…
NCT00002475	Cyclophosphamide Plus Vaccine Therapy in Treating Patients With Advanced Cancer	https://clinicaltrials.gov/study/NCT00002475	COMPLETED	RATIONALE: Drugs used in chemotherapy work in different ways to stop tumor cells from dividing so they stop growing or die. Vaccines made from a patient's tumor tissue may make the body build an immune response to kill tumor cells. Chemotherapy combined with vaccine therapy may kill more tumor cells. PURPOSE: Phase II trial to study the effectiveness of combining cyclophosphamide with tumor cell …	NO	Breast Cancer|Colorectal Cancer|Kidney Cancer|Lung Cancer|Malignant Mesothelioma|Pancreatic Cancer	BIOLOGICAL: allogeneic tumor cell vaccine|BIOLOGICAL: autologous tumor cell vaccine|BIOLOGICAL: recombinant interferon alfa|BIOLOGICAL: recombinant interferon gamma|BIOLOGICAL: sargramostim|DRUG: cyclophosphamide	Clinical response (patients with evaluable disease)|Duration of response (patients with evaluable disease)|Survival (patients with evaluable disease)|Time to recurrence (patients without evaluable disease)|Survival (patients without evaluable disease)			St. Vincent Medical Center - Los Angeles		ALL	ADULT, OLDER_ADULT	PHASE2	INTERVENTIONAL	1991-04-01	2007-12-01	2009-06-01	2003-01-27		St. Vincent Medical Center - Los Angeles, Los Angeles, California, 90057-1901, United States
NCT00199849	NY-ESO-1 Plasmid DNA (pPJV7611) Cancer Vaccine	https://clinicaltrials.gov/study/NCT00199849	COMPLETED	To evaluate the safety of NY-ESO-1 Plasmid DNA (pPJV7611) Cancer Vaccine given by particle-mediated epidermal delivery (PMED) in patients with tumor types known to express NY-ESO-1 or LAGE-1.	YES	Prostate Cancer|Bladder Cancer|Non-small Cell Lung Cancer|Esophageal Cancer|Sarcoma	BIOLOGICAL: NY-ESO-1 Plasmid DNA Cancer Vaccine	Number of Patients With Dose Limiting Toxicities (DLTs) and Number of Patients With Adverse Events, All adverse events were graded according to the National Cancer Institute Common Toxicity Criteria (CTC) Scale (Version 3.0, published June 10, 2003). DLT was defined as * ≥ Grade 2 autoimmune phenomena * Asymptomatic bronchospasm or generalized urticaria * Grade ≥ non hematological toxicities (inc…	Number of Patients With Tumor Response According to the Response Evaluation Criteria in Solid Tumors (RECIST)., Tumor response was assessed in patients with measurable tumors according to the Response Evaluation Criteria in Solid Tumors (RECIST). Computed tomography (CT) scans were performed at screening and at week 13. Response was assessed using RECIST version 1.0 (Therasse et al, J Natl Cancer…		Ludwig Institute for Cancer Research	New York Presbyterian Hospital|M.D. Anderson Cancer Center|Memorial Sloan Kettering Cancer Center	ALL	ADULT, OLDER_ADULT	PHASE1	INTERVENTIONAL	2004-09-27	2006-09-11	2007-09-01	2005-09-20	2021-10-08	New York Presbyterian Hospital, New York, New York, 10021, United States|UT MD Anderson Cancer Center, Houston, Texas, 77030, United States
NCT04397003	Personalized Neoantigen Vaccine in Combination With Durvalumab (MEDI4736) in Extensive Stage Small Cell Lung Cancer	https://clinicaltrials.gov/study/NCT04397003	ACTIVE_NOT_RECRUITING	The investigators hypothesize that a personalized neoantigen vaccine combined with durvalumab will improve the progression free survival of patients with extensive state small cell lung cancer (ES-SCLC).	NO	Extensive-stage Small Cell Lung Cancer	BIOLOGICAL: Neoantigen DNA vaccine|DRUG: Durvalumab|DEVICE: TDS-IM v2.0 Device|PROCEDURE: Peripheral blood draws	Safety and tolerability of the combination of durvalumab and a neoantigen vaccine as measured by number of participants experiencing adverse events, -Safety and tolerability will be measured by National Cancer Institute Common Terminology Criteria (NCI CTCAE) v 5.0, Through 90 days after completion of treatment (estimated to be 2 years and 3 months)|Feasibility of combining durvalumab with a neoa…	Progression-free survival (PFS), * PFS is defined as the duration of time from start of durvalumab to time of progression or death, whichever occurs first. * Progressive Disease (PD): At least a 20% increase in the sum of the diameters of target lesions, taking as reference the smallest sum on study (this includes the baseline sum if that is the smallest on study). In addition to the relative inc…		Washington University School of Medicine	AstraZeneca|Gateway for Cancer Research	ALL	ADULT, OLDER_ADULT	PHASE2	INTERVENTIONAL	2022-03-30	2027-09-30	2029-09-30	2020-05-21		Washington University School of Medicine, Saint Louis, Missouri, 63110, United States
NCT00874588	Peptide Vaccine Targeting to Cancer Specific Antigen Combined With Anti-angiogenic Peptide Antigen in Treating Patients With Non-small Cell Lung Cancer	https://clinicaltrials.gov/study/NCT00874588	COMPLETED	The purpose of this study is to evaluate the safety, tolerability, immune response and clinical response of different doses of HLA-A\*2402 restricted epitope peptides URLC10, CDCA1, VEGFR1 and VEGFR2 emulsified with Montanide ISA 51.	NO	Non Small Cell Lung Cancer	BIOLOGICAL: HLA-A*2402restricted URLC10, CDCA1, VEGFR1 and VEGFR2	Adverse effects, dose limiting toxicity, and maximum tolerated dose as measured by CTCAE ver3.0 pre treatment, during study treatment, and 3 months after treatment, 3 months	Peptides specific CTL responses in vitro, 3 months|Objective response rate as assessed using RECIST criteria, 6 months|Changes in levels of regulatory T cells, 3 months		Fukushima Medical University	Human Genome Center, Institute of Medical Science, University of Tokyo	ALL	ADULT, OLDER_ADULT	PHASE1	INTERVENTIONAL	2009-03-01	2012-06-01	2012-06-01	2009-04-02		Fukushima Medical University, Fukushima, 960-1295, Japan
NCT00828009	BLP25 Liposome Vaccine and Bevacizumab After Chemotherapy and Radiation Therapy in Treating Patients With Newly Diagnosed Stage IIIA or Stage IIIB Non-Small Cell Lung Cancer That Cannot Be Removed by Surgery	https://clinicaltrials.gov/study/NCT00828009	COMPLETED	RATIONALE: Vaccines may help the body build an effective immune response to kill tumor cells. Monoclonal antibodies, such as bevacizumab, can block tumor growth in different ways. Some block the ability of tumor cells to grow and spread. Others find tumor cells and help kill them or carry tumor-killing substances to them. Drugs used in chemotherapy work in different ways to stop the growth of tum…	YES	Lung Cancer	BIOLOGICAL: bevacizumab|BIOLOGICAL: Tecemotide|DRUG: carboplatin|DRUG: cyclophosphamide|DRUG: paclitaxel|RADIATION: radiotherapy	Proportion of Patients With Target Adverse Events for the Step 2 Treatment, The study is to evaluate the safety of the combination of tecemotide immunotherapy with bevacizumab. The target adverse events for the combined treatment are as follows: grade 4-5 hemorrhage, esophagitis, fistula, platelet count decrease (thrombocytopenia), encephalitis infection, or hepatic failure episodes., Assessed ev…	Overall Survival, Overall survival was defined as the time from the study registration until death from any cause. Patients who were alive or lost to follow-up at the time of analysis were censored at date last known alive., Every 3 months for patients < 2 years from study entry, and every 6 months if patient is 2-5 years from study entry; up to 5 years|Progression-free Survival, Progression-free…		ECOG-ACRIN Cancer Research Group	National Cancer Institute (NCI)	ALL	ADULT, OLDER_ADULT	PHASE2	INTERVENTIONAL	2011-01-17	2018-08-20	2019-05-22	2009-01-23	2019-03-26	Veterans Affairs Medical Center - Palo Alto, Palo Alto, California, 94304, United States|Stanford Cancer Center, Stanford, California, 94305-5824, United States|Medical Center of Central Georgia, Macon, Georgia, 31208, United States|St. Joseph Medical Center, Bloomington, Illinois, 61701, United States|Graham Hospital, Canton, Illinois, 61520, United States|Memorial Hospital, Carthage, Illinois, …
NCT00003974	Vaccine Therapy in Treating Patients With Stage I, Stage II, or Stage IIIA Non-small Cell Lung Cancer or With Stage I or Stage II Mesothelioma	https://clinicaltrials.gov/study/NCT00003974	COMPLETED	RATIONALE: Vaccines made from a person's tumor may help the body build an immune response to kill tumor cells. PURPOSE: Phase I trial to study the effectiveness of vaccine therapy in treating patients who have undergone surgery to remove stage I, stage II, or stage IIIA non-small cell lung cancer or stage I or stage II mesothelioma.	NO	Lung Cancer|Malignant Mesothelioma	BIOLOGICAL: lung tumor associated antigen|DRUG: DetoxPC|DRUG: chemotherapy|DRUG: cyclophosphamide				Roswell Park Cancer Institute		ALL	ADULT, OLDER_ADULT	PHASE1	INTERVENTIONAL	1997-08-01	1998-06-01	2000-11-01	2004-08-20		Roswell Park Cancer Institute, Buffalo, New York, 14263-0001, United States
NCT00103142	Vaccine Therapy in Treating Patients With Liver or Lung Metastases From Colorectal Cancer	https://clinicaltrials.gov/study/NCT00103142	COMPLETED	RATIONALE: Vaccines made from a gene-modified virus and a person's white blood cells may make the body build an effective immune response to kill tumor cells. Biological therapies, such as Granulocyte-macrophage colony-stimulating factor (GM-CSF), may stimulate the immune system in different ways and stop tumor cells from growing. Combining different types of biological therapies may kill more tu…	YES	Colorectal Cancer|Metastatic Cancer	BIOLOGICAL: falimarev|BIOLOGICAL: inalimarev|BIOLOGICAL: sargramostim|BIOLOGICAL: therapeutic autologous dendritic cells	Recurrence-free Survival at 2 Years, Recurrence-free survival for randomized patients receiving dendritic cells (DC) loaded with PANVAC or PANVAC plus Granulocyte-macrophage colony-stimulating factor (GM-CSF) measured from the date of metastasectomy, with relapse defined as documented disease recurrence at any site., 2 years	Positive Immune Response as Measured by (Enzyme-linked Immunosorbent Spot) ELISpot Assay, CEA-Specific Immune Responders by enzyme-linked immunosorbent spot (ELISpot). The ELISPOT assay is considered positive for a subject if the mean number of spots with CEA exceeds the number of spots with control by a magnitude of 10 and the difference between CEA and control is statistically significant at a …		Michael Morse, MD	National Cancer Institute (NCI)	ALL	ADULT, OLDER_ADULT	PHASE2	INTERVENTIONAL	2005-02-01	2009-06-01	2013-03-01	2005-02-08	2014-04-07	Lombardi Comprehensive Cancer Center at Georgetown University Medical Center, Washington, District of Columbia, 20007, United States|H. Lee Moffitt Cancer Center and Research Institute at University of South Florida, Tampa, Florida, 33612-9497, United States|Duke Comprehensive Cancer Center, Durham, North Carolina, 27710, United States|Wake Forest University Baptist Medical Center, Winston-Salem,…
NCT02460367	Immunotherapy Combination Study in Advanced Previously Treated Non-Small Cell Lung Cancer	https://clinicaltrials.gov/study/NCT02460367	TERMINATED	This is a Phase 1/2 trial using indoximod, an inhibitor of the immune "checkpoint" pathway indoleamine 2,3-dioxygenase (IDO), in combination with Tergenpumatucel-L immunotherapy and Docetaxel to treat subjects with advanced Non-Small Cell Lung Cancer (NSCLC). From a practical standpoint, a successful tumor immunotherapy will likely require a combination treatment with additional therapeutic inter…	NO	Non-small Cell Lung Cancer|Progression of Non-small Cell Lung Cancer|Non-small Cell Lung Cancer Recurrent	DRUG: Docetaxel|BIOLOGICAL: Tergenpumatucel-L|DRUG: Indoximod	Regimen Limiting Toxicity, Phase 1 component: To identify the regimen limiting toxicity (RLT) for the combination of tergenpumatucel-L and indoximod., Approximately 6 weeks|Progression Free Survival (PFS), Approximately 18 months	Frequency and grade of adverse events of tergenpumatuucel-L, indoximod and docetaxel, Approximately 18 months|Objective Response Rate, To assess preliminary evidence of efficacy of tergenpumatuucel-L, indoximod and docetaxel using RECIST 1.1 measurement criteria., Approximately 18 months|Overall Survival, Approximately 30 months|Response rate to subsequent therapy, Assess evidence of delayed resp…		NewLink Genetics Corporation		ALL	ADULT, OLDER_ADULT	PHASE1	INTERVENTIONAL	2016-01-01	2017-07-17	2021-01-13	2015-06-02		Washington University in St. Louis, Saint Louis, Missouri, 63110, United States|University of Cincinnati, Cincinnati, Ohio, 45219, United States
NCT00089726	A Cancer Vaccine (CG8123) Given With and Without Cyclophosphamide for Advanced Stage Non-Small Cell Lung Cancer (NSCLC)	https://clinicaltrials.gov/study/NCT00089726	COMPLETED	The main purpose of this research study is to determine if a vaccine made from a patient's lung cancer tumor cells will be effective in making the cancer shrink or disappear. The vaccine will be given by itself to some patients, while other patients will get the vaccine with cyclophosphamide (a type of chemotherapy). Studies in animals and other cancer vaccine trials suggest that cyclophosphamide…	NO	Lung Cancer|Carcinoma, Non-Small-Cell Lung	BIOLOGICAL: CG8123|DRUG: Cyclophosphamide				Cell Genesys		ALL	ADULT, OLDER_ADULT	PHASE2	INTERVENTIONAL	2003-03-01		2006-01-01	2004-08-12
NCT04743388	Study of the Kinetics of Antibodies Against COVID-19 (SARS-CoV-2) and of Cellular Subpopulations of the Immune System	https://clinicaltrials.gov/study/NCT04743388	UNKNOWN	Determination of both the degree and duration of the immunity provided after receiving the BNT162b2 vaccine against SARS-Cov-2.	NO	COVID-19|Healthy Volunteers|Chronic Disease|Hematological Malignancies|Solid Tumor	BIOLOGICAL: BNT162b2|BIOLOGICAL: Other vaccine against SARS-Cov-2	Neutralizing antibodies against SARS-CoV-2, Primary endpoint of the study is the development of neutralizing antibodies against SARS-CoV-2 on Day 50 28 days after the second dose of the vaccine) in the study populations, Day 50 (28 days after the second dose of the vaccine)	Neutralizing antibodies against SARS-CoV-2, Development of neutralizing antibodies against SARS-CoV-2 on day 1 (before the first dose of the vaccine), Day 1|Neutralizing antibodies against SARS-CoV-2, Development of neutralizing antibodies against SARS-CoV-2 on day 8, Day 8|Neutralizing antibodies against SARS-CoV-2, Development of neutralizing antibodies against SARS-CoV-2 on day 22 (before the …		National and Kapodistrian University of Athens		ALL	ADULT, OLDER_ADULT		OBSERVATIONAL	2021-01-04	2022-08-01	2022-12-01	2021-02-08		Department of Clinical Therapeutics, General Hospital of Athens ALEXANDRA, Athens, Greece
NCT01774578	Immunotherapy Study in Progressive or Relapsed Non-Small Cell Lung Cancer	https://clinicaltrials.gov/study/NCT01774578	TERMINATED	The purpose of this study is to assess overall survival of anti-tumor immunization using HyperAcute®-Lung immunotherapy versus Docetaxel in patients with progressed or relapsed non-small cell lung cancer (NSCLC) that have been previously treated.	NO	Non-small Cell Lung Cancer|Progression of Non-small Cell Lung Cancer|Non-small Cell Lung Cancer Recurrent	DRUG: Docetaxel|BIOLOGICAL: HyperAcute®-Lung Immunotherapy|DRUG: Gemcitabine|DRUG: Pemetrexed	Overall survival, The primary objective in Phase IIB and Phase III is to assess overall survival of anti-tumor immunization using HyperAcute®-Lung (HAL) Immunotherapy versus docetaxel in patients with progressed or relapsed non-small cell lung cancer (NSCLC) that have been previously treated., Approximately 19 months, assuming a 24 month enrollment.	Dosing schedule, A secondary objective in Phase IIB is to determine the response rates of HyperAcute®-Lung (HAL) Immunotherapy given in a weekly and biweekly regimen versus docetaxel., Approximately 19 months, assuming a 24 month enrollment.|Tumor response rate, A secondary outcome measure in Phase IIB and Phase III is to measure tumor response including response to follow-on salvage regimens to …		NewLink Genetics Corporation		ALL	ADULT, OLDER_ADULT	PHASE2|PHASE3	INTERVENTIONAL	2013-02-01	2016-05-18	2016-06-18	2013-01-24		St. Joseph Heritage Healthcare, Santa Rosa, California, 95403, United States|Stamford Hospital, Stamford, Connecticut, 06902, United States|University of Florida, Gainesville, Florida, 32610, United States|Illinois Cancer Specialists, Arlington Heights, Illinois, 60005, United States|Northwestern University, Chicago, Illinois, 60611, United States|University of Chicago, Chicago, Illinois, 60637, …
NCT04784689	Host Immune Response to Novel RNA COVID-19 Vaccination	https://clinicaltrials.gov/study/NCT04784689	COMPLETED	To determine the antibody response level in patients with cancer to the COVID-19 vaccination.	NO	COVID-19 Vaccine|Cancer	BIOLOGICAL: COVID-19 Vaccine	Antibody response level in patients with cancer to the COVID-19 vaccination., Antibody response change over time, Pre dose on day 1 (baseline), pre dose on day 21, day 35, 6 months, 12 month and 18 months			The University of Texas Health Science Center at San Antonio		ALL	ADULT, OLDER_ADULT		OBSERVATIONAL	2021-02-24	2022-05-18	2022-05-18	2021-03-05		Mays Cancer Center, UT Health San Antonio, San Antonio, Texas, 78229, United States
NCT00516685	Vaccine Therapy in Treating Patients With Non-Small Cell Lung Cancer (NSCLC) Stages IIIB/IV	https://clinicaltrials.gov/study/NCT00516685	TERMINATED	The purpose of this study is to determine whether the recombinant human EGF-rP64K/Montanide ISA 51 vaccine is safe, immunogenic and effective in the treatment of stage IIIb/IV non-small-cell lung cancer (NSCLC).	NO	Non-small-cell Lung Cancer (NSCLC) Stage IIIb/IV	BIOLOGICAL: Recombinant Human rEGF-P64K/Montanide Vaccine	Survival, Two and a half years	Assessment of immunogenecity, safety as well as preliminary assessment of objective response, time of progression and quality of life, Two and a half years		Bioven Sdn. Bhd.		ALL	ADULT, OLDER_ADULT	PHASE2|PHASE3	INTERVENTIONAL	2007-07-01			2007-08-15		Local Institution, Kubang Kerian, Kelantan, 16150, Malaysia|Local Institution, Nilai, Negeri Sembilan, 71800, Malaysia|Local Institution, Kuantan, Pahang, 25100, Malaysia|Local Institution, Georgetown, Pulau Pinang, 11200, Malaysia|Local Institution, Kota Kinabalu, Sabah, 88838, Malaysia|Local Institution, Kota Kinabalu, Sabah, 88996, Malaysia|Local Institution, Klang, Selangor, 41000, Malaysia|L…
NCT05254184	KRAS-Targeted Vaccine With Nivolumab and Ipilimumab for Patients With NSCLC	https://clinicaltrials.gov/study/NCT05254184	RECRUITING	This is a single institution, Phase 1 study for patients with Stage III/IV unresectable Kirsten rat sarcoma (KRAS) mutated NSCLC to evaluate safety of the pooled mutant-KRAS peptide vaccine (KRAS peptide vaccine) with polyinosinic-polycytidylic acid (poly-ICLC) adjuvant in combination with nivolumab and ipilimumab in the first line treatment setting. The primary objectives of this study are to de…	NO	Non-Small Cell Lung Cancer	DRUG: Pooled Mutant KRAS-Targeted Long Peptide Vaccine 0.3mg each; 1.8mg total peptides	Safety of administering a KRAS peptide vaccine in combination with nivolumab and ipilimumab as assessed by adverse events, The safety of administering a KRAS peptide vaccine in combination with nivolumab and ipilimumab will be assessed by the occurrence of the following adverse events: * Grade 3 or above drug-related toxicities * Drug-related toxicity by grade * Vaccine site reactions after KRAS …	Progression Free Survival (PFS) as assessed by imaging, PFS as defined as the time from first vaccination to the earliest evidence of progressive disease (based on imaging) or death from any cause as determined by medical history and physical examination in combination with imaging evaluation, cytology, or tissue biopsy., Baseline to progression, up to 4 years|Change in interferon-producing mutan…		Sidney Kimmel Comprehensive Cancer Center at Johns Hopkins		ALL	ADULT, OLDER_ADULT	PHASE1	INTERVENTIONAL	2022-11-01	2027-04-01	2027-04-01	2022-02-24		Johns Hopkins University, Baltimore, Maryland, 21287, United States
NCT05660408	RNA Lipid Particles Targeting Pediatric Recurrent Intracranial Malignancies and Other systEmic Solid Tumors	https://clinicaltrials.gov/study/NCT05660408	ACTIVE_NOT_RECRUITING	The Investigators have demonstrated in preclinical studies that RNA liposomes activate APCs, induce antigen-specific T cell immunity, and can supplant DCs in a cell therapy model for HGG and have shown feasibility and activity of this approach in preclinical models and in canine patients with a spontaneous malignant glioma. In one arm of this study, we will investigate the safety and immunologic …	NO	Recurrent Pulmonary Osteosarcoma|Recurrent High-grade Glioma	BIOLOGICAL: pp65 RNA LP (DP1)|BIOLOGICAL: pp65/tumor mRNA RNA-LP (DP2)|PROCEDURE: Surgical Biopsy/Resection	Maximum tolerated dose, Determine the maximum tolerated dose of RNA-LP vaccine based on frequency of dose-limiting toxicities., 14 months|Feasibility of generating RNA-LP, Ability to generate patient-specific pp65/tumor mRNA RNA-LP that meet release criteria., 14 months	Overall survival rate, Determine the survival in patients with recurrent pHGG or oseteosarcoma receiving RNA-LP vaccine., 3 years|Immune activation, Determine if immune cells in patients receiving RNA-LPs become activated in both peripheral blood and in the tumor., 3 years		University of Florida	The V Foundation for Cancer Research|National Pediatric Cancer Foundation|Alex's Lemonade Stand Foundation|The Osteosarcoma Institute|National Cancer Institute (NCI)	ALL	CHILD, ADULT	PHASE1|PHASE2	INTERVENTIONAL	2025-03-12	2033-10-01	2035-10-01	2022-12-21		UF Health, Gainesville, Florida, 32608, United States
NCT05229081	Impact of Pharmacist-led Educational Intervention on Pneumococcal Vaccination Rates in Cancer Patients	https://clinicaltrials.gov/study/NCT05229081	COMPLETED	According to the World Health Organization (WHO), immunization; is defined as making a person immune or resistant to an infectious disease by applying a vaccine (1). The primary indicator of an effective immunization is that adequate vaccination rates have been achieved. The risk of cancer and chronic diseases increases with advancing age, which increases the importance of immunization in adults.…	NO	Pneumonia, Bacterial|Cancer|Pneumococcal Infections	BEHAVIORAL: vaccine education	Vaccination attitude, changes in the patients' Vaccination Attitudes Examination (VAX )Scale scores (This scale consists of 12 items and four subgroups (mistrust of vaccine benefit, worries about unforeseen future effects, concerns about commercial profiteering, and preference for natural immunity) to be responded on a 6-point Likert scale, and the total score ranges between 12-72. The higher sco…	the relationship between demographic characteristics and pneumococcal vaccination behavior, determining factors affecting pneumococcal vaccination behavior in patients. Parameters (age, gender, educational status, etc.) that differ statistically between vaccinated and unvaccinated patients will be determined, and then logistic regression will be made for these parameters to determine the factors …		Hacettepe University		ALL	ADULT, OLDER_ADULT	NA	INTERVENTIONAL	2019-07-19	2020-12-31	2021-02-15	2022-02-08		Hacettepe University Faculty of Medicine Department of Medical Oncology, Ankara, 06100, Turkey
NCT00017537	Vaccine Therapy in Treating Patients With Metastatic or Recurrent Cancer	https://clinicaltrials.gov/study/NCT00017537	WITHDRAWN	RATIONALE: Vaccines may make the body build an immune response to kill tumor cells. PURPOSE: Phase I trial to study the effectiveness of vaccine therapy in treating patients who have metastatic or recurrent cancer.	NO	Breast Cancer|Gastric Cancer|Lung Cancer|Ovarian Cancer|Unspecified Adult Solid Tumor, Protocol Specific	BIOLOGICAL: MVF-HER-2(628-647)-CRL 1005 vaccine	Determine the optimum biologic dose of MVF-HER-2 (628-647)-CRL 1005 vaccine that will induce snit-HER-2 antibody in patients with metastatic or recurrent cancer, baseline to 1 year	Characterize the nature and severity of toxicity of this drug in these patients., baseline to 1 year|Document any clinical responses to this drug in these patients., baseline to 1 year		University of Alabama at Birmingham	National Cancer Institute (NCI)	ALL	ADULT, OLDER_ADULT	PHASE1	INTERVENTIONAL	2000-03-01	2005-03-01	2005-03-01	2004-01-08
NCT00776295	Autologous SCT Followed by Dendritic Cell p53 Vaccination in Patients With Limited Stage Small Cell Lung Cancer	https://clinicaltrials.gov/study/NCT00776295	TERMINATED	The purpose of this study is to determine whether p53 vaccination followed by high dose chemotherapy and autologous HCT and T cell therapy significantly induces immune responses resulting in 1-year survival greater that the current 70%.	YES	Small Cell Lung Cancer	BIOLOGICAL: Combined adenovirus vectored p53 tranfected dedritic cell vaccine and ex vivo expanded T-lymphocytes	Number of Subjects Meeting 1-year Overall Survival, Number of participants with overall survival from first day of cyclophosphamide and GM-CSF mobilization to the day of death, up to one year	3 Year Progression-free Survival, 3 year progression-free survival (PFS) is defined as time from maximum response to relapse or progression of SCLC, up to 3 years		H. Lee Moffitt Cancer Center and Research Institute		ALL	ADULT, OLDER_ADULT	PHASE2	INTERVENTIONAL	2007-05-01	2010-06-01	2010-08-01	2008-10-21	2012-06-21	HLeeMoffitt, Tampa, Florida, 33612, United States
NCT03794128	A Study of Personalized Neoantigen Cancer Vaccines	https://clinicaltrials.gov/study/NCT03794128	COMPLETED	The purpose of this study is 1) to evaluate the feasibility of manufacturing a patient-specific neoantigen cancer vaccine, which involves predicting the patient's neoantigens and generating a vaccine that encodes the predicted neoantigens; and, 2) to identify and select patients who may be eligible for a shared neoantigen cancer vaccine where their tumor contains a specific shared mutation and wh…	NO	Non Small Cell Lung Cancer|Colorectal Cancer|Gastroesophageal Adenocarcinoma|Urothelial Carcinoma|Pancreatic Ductal Adenocarcinoma	PROCEDURE: Blood collection for research (next-generation sequencing [NGS])|PROCEDURE: Blood collection for research (HLA typing)	Group 1 only: Presence of neoantigens sufficient to warrant patient-specific vaccine manufacture, At study enrollment|Group 1 only: Percentage of patients for whom patient-specific vaccine is successfully manufactured (defined as meeting release criteria), Up to approximately 20 weeks|Group 2 only: Percentage of patients with at least one of the twenty specified shared mutations contained in the …			Gritstone bio, Inc.		ALL	ADULT, OLDER_ADULT		OBSERVATIONAL	2018-07-25	2020-01-17	2020-05-26	2019-01-04		University of Chicago Medicine Comprehensive Cancer Center, Chicago, Illinois, 60637, United States|Columbia University Medical Center, Herbert Irving Comprehensive Cancer Center, New York, New York, 10032, United States|The Ohio State University Comprehensive Cancer Center, Columbus, Ohio, 43210, United States|Tennessee Oncology, Nashville, Tennessee, 37203, United States|Virginia Cancer Special…
NCT01398124	Cyclin B1 Peptide-Pulsed Autologous Dendritic Cell Vaccine for Resectable Non-Small Cell Lung Cancer	https://clinicaltrials.gov/study/NCT01398124	WITHDRAWN	Despite recent advances in the treatment of patients with resected NSCLC, disease recurrence and mortality related to lung cancer are common among patients with early stage non-small cell lung cancer (NSCLC). Therefore novel approaches are necessary to improve the outcome for early stage NSCLC. The preclinical studies conducted with vaccine based approaches provide the rationale to evaluate this …	NO	Non-small Cell Lung Cancer	BIOLOGICAL: Cyclin B1 Peptide	Evaluate the ability of cyclin B1 peptide pulsed autologous dendritic cell vaccine to induce an immune response., One week after second vaccine			Milton S. Hershey Medical Center		ALL	ADULT, OLDER_ADULT	NA	INTERVENTIONAL	2012-12-01	2014-12-01	2015-12-01	2011-07-20
NCT00128622	Denileukin Diftitox Followed by Vaccine Therapy in Treating Patients With Metastatic Cancer	https://clinicaltrials.gov/study/NCT00128622	COMPLETED	RATIONALE: Combinations of biological substances in denileukin diftitox may be able to carry cancer-killing substances directly to the cancer cells. Vaccines made from a gene-modified virus and a person's white blood cells may help the body build an effective immune response to kill cancer cells. Giving denileukin diftitox together with vaccine therapy may kill more cancer cells. PURPOSE: This ph…	NO	Breast Cancer|Colorectal Cancer|Lung Cancer|Pancreatic Cancer|Unspecified Adult Solid Tumor, Protocol Specific	BIOLOGICAL: denileukin diftitox|BIOLOGICAL: recombinant fowlpox-CEA(6D)/TRICOM vaccine|BIOLOGICAL: therapeutic autologous dendritic cells	Safety as measured by rate of adverse events during study drug treatment, 3 months	Rate of immune response as measured by ELISPot at week 10, 3 months		H. Kim Lyerly	National Cancer Institute (NCI)	ALL	ADULT, OLDER_ADULT	PHASE1	INTERVENTIONAL	2005-09-01	2007-03-01	2009-05-01	2005-08-10		Lombardi Comprehensive Cancer Center at Georgetown University Medical Center, Washington, District of Columbia, 20007, United States|Duke Comprehensive Cancer Center, Durham, North Carolina, 27710, United States
NCT04266730	Trial of a Personalized and Adaptive Neoantigen Dose-Adjusted Vaccine Concurrently With Pembrolizumab	https://clinicaltrials.gov/study/NCT04266730	NOT_YET_RECRUITING	This is a single center, open-label phase I clinical trial designed to determine the safety of personalized and adjusted neoantigen peptide vaccine (PANDA-VAC) administered concurrently with pembrolizumab in subjects with advanced squamous non-small cell lung cancer (NSCLC) or squamous cell carcinoma of head and neck (SCCHN).	NO	Squamous Cell Lung Cancer|Squamous Non-small Cell Lung Cancer|Squamous Cell Carcinoma of Head and Neck	BIOLOGICAL: PANDA-VAC|DRUG: Pembrolizumab	Number of adverse events in participants as a measure of safety of personalized and dose adjusted antitumor peptide vaccine (PANDA-VAC) administered concomitantly with pembrolizumab., Safety will be assessed by events occurring after initial treatment for subjects with advanced squamous non-small cell lung cancer, and head and neck squamous cell carcinoma. Toxicity will be assessed according to t…	Response rate in subjects with advanced squamous non-small cell lung cancer, and head and neck squamous cell carcinoma treated with PANDA-VAC and pembrolizumab, Response rate will be measured by RECIST 1.1 and iRECIST. Complete response rate (CRR) will also be reported. In the case of treatments beyond progression, the Response Rate 2 (RR2) will be reported., 2 years|Overall survival of subjects …		UNC Lineberger Comprehensive Cancer Center		ALL	ADULT, OLDER_ADULT	PHASE1	INTERVENTIONAL	2025-12-22	2026-06-01	2033-06-01	2020-02-12		Lineberger Comprehensive Cancer Center at University of North Carolina - Chapel Hill, Chapel Hill, North Carolina, 27599, United States
NCT04078269	MIDRIXNEO-LUNG Dendritic Cell Vaccine in Patients With Non-small Cell Lung Cancer	https://clinicaltrials.gov/study/NCT04078269	COMPLETED	MIDRIXNEO-LUNG is a novel autologous dendritic cell vaccine for non-small cell lung cancer patients, targeting neoantigens predicted from the patient-individual tumor's mutanome. This first-in-human study aims to primarily establish maximal tolerated dose of MIDRIXNEO-LUNG administered i.v.	NO	Non-small Cell Lung Cancer	BIOLOGICAL: Dendritic cell immunotherapy|BIOLOGICAL: Antigen-specific DTH|BIOLOGICAL: Control DTH	Safety and tolerability of preparing and administrating the autologous dendritic cell-based vaccine in surgically-treated non-small cell lung cancer patients, Toxicity measures as defined by common toxicity criteria v5.0. The maximal tolerated and/or feasible dose will be defined from the intra-patient dose excalation scheme, From the day of leukapheresis until 3-4 weeks after the last vaccine do…	Feasibility of producing sufficient dendritic cell for vaccination in surgically treated NSCLC, Success rate (%) of producing sufficient dendritic cells for vaccination, From the day of enrollment prior to surgery until the last vaccine dose level, i.e. 2 to 4 months depending on the number of doses that can be administered|Biological activity of the vaccine (elicitation of immune responses again…		University Hospital, Ghent	University Ghent|Kom Op Tegen Kanker	ALL	ADULT, OLDER_ADULT	PHASE1	INTERVENTIONAL	2019-08-26	2024-02-01	2025-03-03	2019-09-06		Ghent University Hospital, Ghent, 9000, Belgium
NCT05642195	Evaluation of a Cancer Lysate Vaccine and Montanide (Registered Trademark) ISA-51 VG With or Without the IL-15 Super-Agonist N-803 as Adjuvant Therapy for PD-L1 Negative Non-Small Cell Lung Cancer	https://clinicaltrials.gov/study/NCT05642195	SUSPENDED	Background: Surgery is the primary treatment for non-small cell lung cancer (NSCLC) that is diagnosed in its earlier stages. But the tumors often return. Radiation and chemotherapy can improve survival in some people who have had surgery for NSCLC, but these treatments also cause serious side effects. A new approach, called immunotherapy, may be a better way to stop NSCLC tumors from coming back.…	NO	Non-Small Cell Lung Cancer|Non-Small Cell Lung Carcinoma|Carcinoma, Non-Small-Cell Lung|Carcinomas	BIOLOGICAL: Montanide (Registered Trademark) ISA-51 VG Adjuvant|BIOLOGICAL: H1299 Cell Lysates|DRUG: N-803|DEVICE: Ventana PD-L1 (SP263 or SP142) assay	Phase II Component: To assess the frequency of immunologic responses to purified CT-X and autosomal CT antigens in NSCLC participants following vaccinations with H1299 cancer cell lysate and Montanide ISA-51 VG adjuvant in combination with N-803, Analyses which investigate immunologic responses to a panel of CT antigens in vaccinated participants. Serologic response will be defined as new antibod…	To determine disease-free survival (DFS) in lung cancer participants receiving adjuvant H1299 lung cancer cell lysate vaccines administered with Montanide (Registered Trademark) ISA-51 VG and N-803, Overall Survival (OS) and disease-free survival (DFS) determined from the on-study date until date of death, disease recurrence, loss of immune response, or last follow-up as appropriate using the Kap…		National Cancer Institute (NCI)		ALL	ADULT, OLDER_ADULT	PHASE1|PHASE2	INTERVENTIONAL	2025-07-03	2033-12-30	2035-12-30	2022-12-08		National Institutes of Health Clinical Center, Bethesda, Maryland, 20892, United States
NCT03371485	AST-VAC2 Vaccine in Patients With Non-small Cell Lung Cancer	https://clinicaltrials.gov/study/NCT03371485	COMPLETED	This clinical study is looking at a vaccine called AST-VAC2 in adult patients with advanced non-small cell lung cancer (NSCLC). The main aim of the study: If the dose can be given safely to patients, learn more about the potential side effects of the vaccine and how they can be managed and also what happens to AST-VAC2 inside the body.	YES	Advanced Non-small Cell Lung Cancer	BIOLOGICAL: AST-VAC2	Frequency and Causality of Serious Adverse Events (SAEs), Non-Serious Adverse Events (NSAEs) and Grade ≥3 Adverse Events (AEs) to AST-VAC2, Number of SAEs, NSAEs and Grade ≥3 AEs overall and number of SAEs, NSAEs and Grade ≥3 AEs related to AST-VAC2. AEs categorised according to Medical Dictionary for Regulatory Activities (MedDRA) version (v) 25.0 and graded for severity according to National Ca…	Number of Participants Showing a Durable Peripheral Immune Response, Immunological response in whole blood (peripheral blood mononuclear cells) by human telomerase reverse transcriptase (hTERT) specific T cells measured by enzyme-linked immunospot (ELISPOT), with a durable peripheral immune response defined as a change in one validated assay at two time points after at least two vaccinations (whe…		Cancer Research UK		ALL	ADULT, OLDER_ADULT	PHASE1	INTERVENTIONAL	2018-05-29	2022-08-08	2022-08-08	2017-12-13	2024-08-09	Queen Elizabeth Hospital, Birmingham, United Kingdom|Southampton General Hospital, Southampton, United Kingdom
NCT05119855	Safety and Immunogenicity of 9-valent Human Papillomavirus (9vHPV) Vaccine Coadministered With Messenger Ribonucleic Acid (mRNA)-1273 Severe Acute Respiratory Syndrome Coronavirus 2 (SARS-CoV-2) (COVID-19) Vaccine (V503-076)	https://clinicaltrials.gov/study/NCT05119855	COMPLETED	The purpose of this study to evaluate the safety and immunogenicity of a 2-dose regimen of 9vHPV vaccine, where the first dose is administered concomitantly with a first dose of a 2-dose regimen of mRNA-1273 vaccine versus nonconcomitant administration of 9vHPV and mRNA-1273 vaccines in boys and girls 9 to 11 years of age.	NO	Papillomavirus Infections|Coronavirus Disease (COVID-19)	BIOLOGICAL: 9vHPV Vaccine|BIOLOGICAL: mRNA-1273 Vaccine	Geometric Mean Titers of Anti-Human Papillomavirus Types 6, 11, 16, 18, 31, 33, 45, 52, and 58, Serum antibodies to human papillomavirus (HPV) types 6, 11, 16, 18, 31, 33, 45, 52, and 58 will be measured with a competitive luminex immunoassay (cLIA). Titers are reported in milli Merck Units/mL., 4 weeks post vaccination 2|Geometric Mean Concentrations of SARS-CoV-2 Spike Protein-Specific Binding …	Percentage of Participants Who Seroconvert to Each of the 9vHPV Vaccine Types 6, 11, 16, 18, 31, 33, 45, 52 and 58 Following Administration of a 2-Dose Regimen of 9vHPV Vaccine, Serum antibodies to human papillomavirus (HPV) types 6, 11, 16, 18, 31, 33, 45, 52, and 58 will be measured with a competitive luminex immunoassay (cLIA). Percentage of participants who seroconverted will be assessed., 4 …		Merck Sharp & Dohme LLC		ALL	CHILD	PHASE3	INTERVENTIONAL	2022-03-28	2023-12-12	2023-12-12	2021-11-15		Cognitive Clinical Trials, LLC ( Site 0054), Phoenix, Arizona, 85044, United States|Eclipse Clinical Research ( Site 0095), Tucson, Arizona, 85745, United States|Children's Clinic of Jonesboro, PA ( Site 0044), Jonesboro, Arkansas, 72401, United States|Preferred Research Partners Inc. ( Site 0092), Little Rock, Arkansas, 72211, United States|Coast Clinical Research, LLC ( Site 0027), Bellflower, …
NCT00442754	Dendritic Cells in Lung Cancer	https://clinicaltrials.gov/study/NCT00442754	COMPLETED	Vaccination with autologous dendritic cells pulsed with allogeneic melanoma cell lysate (MelCancerVac) in combination with the Cox-2 inhibitor of celecoxib for the treatment of patients with advanced or metastatic non-small cell lung cancer (NSCLC). Adjuvant Aldara cream will be used as adjuvant for induction of inflammation at the injection site, and the lymphocyte growth factor of interleukin-2…	NO	Non Small Cell Lung Cancer	BIOLOGICAL: Allogeneic Tumour Lysate (MelCancerVac)	Primary objective: to measure the antigen specific immunological reaction between vaccine antigens and the patients' immune system in vivo and in vitro., 3 years	Secondary objectives: to estimate the patients' survival time, to estimate response according to RECIST criteria, and to estimate the patients' quality of life during the study period., 3 years		Herlev Hospital	University of Copenhagen	ALL	ADULT, OLDER_ADULT	PHASE2	INTERVENTIONAL	2006-12-01	2009-11-01	2009-11-01	2007-03-02		Herlev University Hospital, Copenhagen, DK-2730 Herlev, Denmark
NCT06168032	COVID-19 Vaccine Effectiveness Against Recurrent Infection Among Lung Cancer Patients and Biomarker Research	https://clinicaltrials.gov/study/NCT06168032	RECRUITING	A prospective, open-label and parallel non-randomized control trial and biomarker research study is intended to compare incidence of repeated COVID-19 infection, severe pneumonitis and mortality between lung cancer patients undergoing systemic antitumor therapies who get vaccinated with 1 booster dose(majorly against XBB) and those who refuse. Meanwhile, a biomarker research is designed to monito…	NO	COVID-19 Recurrent|Lung Cancer|Vaccination|Antibody|Chemotherapy|Immune Checkpoint Inhibitor	BIOLOGICAL: Any Chinese government-recommended COVID-19 booster vaccine	Incidence of recurrent symptomatic COVID-19 infection among lung cancer patients treated with systemic antitumor therapies who get vaccinated 6 months after COVID-19 infection., The incidence of any of the following events: confirmed COVID 19 infection by antigen test or PCR test, with at least one related symptom including fever, cough, expectoration, dyspnea, headache, diarrhea and so on., up t…	Incidence of critical and/or severe symptomatic COVID-19 infection among lung cancer patients treated with systemic antitumor therapies who get vaccinated 6 months after COVID-19 infection., The incidence of the following events: COVID 19 infection confirmed by antigen test or PCR test and diagnosed of critical and/or severe pneumonitis., up to 8 weeks|All-cause mortality rate, The proportions of…	Exploratory biomarker analysis, 5 ml blood samples will be collected in the 3rd ,4.5th and 6th months after symptomatic infection and at the same timepoints after booster dose vaccination(the interventional group) or of the successive 6 months(control group) to monitor the titre of specific sero-antibodies against COVID-19., up to 8 weeks	Peking Union Medical College Hospital		ALL	ADULT, OLDER_ADULT	NA	INTERVENTIONAL	2023-12-08	2026-12-08	2026-12-08	2023-12-13		Peking Union Medical College Hospital, Peking, China
NCT02897765	A Personal Cancer Vaccine (NEO-PV-01) w/ Nivolumab for Patients With Melanoma, Lung Cancer or Bladder Cancer	https://clinicaltrials.gov/study/NCT02897765	COMPLETED	The purpose of this study is to evaluate if the treatment with NEO-PV-01 + adjuvant in combination with nivolumab is safe and useful for patients with certain types of cancer. The study also will investigate if NEO-PV-01 + adjuvant with nivolumab may represent a substantial improvement over other available therapies such as nivolumab alone. All eligible patients will receive NEO-PV-01 + adjuvant …	NO	Urinary Bladder Cancer|Bladder Tumors|Transitional Cell Carcinoma of the Bladder|Malignant Melanoma|Melanoma|Skin Cancer|Carcinoma, Non-Small-Cell Lung|Lung Cancer	BIOLOGICAL: NEO-PV-01|BIOLOGICAL: Nivolumab|OTHER: Adjuvant	Rate of adverse events including SAEs and AEs leading to treatment discontinuation, Rate of adverse events including SAEs and AEs leading to treatment discontinuation, Baseline through 100 days after last dose of nivolumab|Rate of adverse events including SAEs and AEs leading to changes in safety laboratory evaluations, Rate of adverse events including SAEs and AEs leading to changes in safety la…	Objective response rate (ORR), Objective response rate (ORR), defined as the proportion of patients who achieve complete response (CR) or partial response (PR) based on Response Criteria in Solid Tumors (RECIST) v1.1., Baseline through 104 weeks|Duration of response (DOR), Duration of response (DOR), defined as the date of the first documentation of a confirmed response to the date of the first d…	Immune Responses, Antigen-specificity in peripheral CD8+ and CD4+ T cell responses and tumor biopsies following treatment with NEO-PV-01 + adjuvant and nivolumab, Day 1 of nivolumab through 104 weeks	BioNTech US Inc.	Bristol-Myers Squibb	ALL	ADULT, OLDER_ADULT	PHASE1	INTERVENTIONAL	2016-10-01	2019-02-01	2020-05-01	2016-09-13		City of Hope, Duarte, California, 91010, United States|UCLA Medical Center, Los Angeles, California, 90095, United States|University of California San Francisco, San Francisco, California, 94143, United States|Massachusetts General Hospital, Boston, Massachusetts, 02114, United States|Dana Farber Cancer Center, Boston, Massachusetts, 02115, United States|Washington University in St. Louis, Saint …
NCT00020267	Vaccine Therapy in Treating Patients With Metastatic Cancer	https://clinicaltrials.gov/study/NCT00020267	COMPLETED	RATIONALE: Vaccines made from a peptide may make the body build an immune response and kill tumor cells. PURPOSE: Randomized phase I trial to study the effectiveness of vaccine therapy in treating patients who have metastatic cancer that has not responded to previous therapy.	NO	Lung Cancer|Adult Soft Tissue Sarcoma|Colorectal Cancer|Bone Cancer|Ovarian Sarcoma|Melanoma|Colon Cancer|Rectal Cancer|Breast Cancer|Eye Cancer|Uterine Sarcoma	DRUG: interleukin-2|DRUG: MAGE-12 peptide vaccine|DRUG: Montanide ISA-51				National Cancer Institute (NCI)		ALL	CHILD, ADULT, OLDER_ADULT	PHASE1	INTERVENTIONAL	2000-07-01			2007-03-06		Surgery Branch, Bethesda, Maryland, 20892, United States
NCT03353675	A Study Evaluating the Efficacy and the Safety of First-line Chemotherapy Combined With the Therapeutic Vaccine Named TG4010 and Nivolumab in Patients With Advanced Non-squamous Non-Small Cell Lung Cancer (NSCLC)	https://clinicaltrials.gov/study/NCT03353675	COMPLETED	This is a multicenter, single arm, open label phase II study in treatment-naïve for advanced stage of the disease and immunotherapy-naïve patients with advanced non-squamous NSCLC and with \< 50% of tumor cells expressing programmed death-ligand 1 (PD-L1) by immunohistochemical (IHC) staining.	YES	Non Small Cell Lung Cancer Metastatic	BIOLOGICAL: TG4010|DRUG: Chemotherapy|DRUG: Nivolumab	Objective Response Rate (ORR), Percentage of participants whose best overall response is complete response or partial response using RECIST 1.1. confirmed by a second scan no less than 4 weeks after the criteria for response are first met. Complete response: disappearance of all lesions and no new lesions. Partial response: decrease of at least 30% in the sum of the diameters of measurable lesion…	Progression Free Survival (PFS), Time from the date of the first study drug administration to the date of first documented tumor progression or death due to any cause. Progression is defined using Response Evaluation Criteria In Solid Tumors Criteria (RECIST v1.1), as a 20% increase in the sum of the longest diameter of target lesions, or a measurable increase in a non-target lesion, or the appea…		Transgene	Bristol-Myers Squibb	ALL	ADULT, OLDER_ADULT	PHASE2	INTERVENTIONAL	2018-01-05	2019-11-20	2021-02-17	2017-11-27	2022-01-11	Charlotte, Charlotte, North Carolina, 28204, United States|Nashville, Nashville, Tennessee, 37203, United States|Libramont, Libramont, Belgium|Créteil, Créteil, France|Mulhouse, Mulhouse, France|Rennes, Rennes, France|Strasbourg, Strasbourg, France|Budapest, Budapest, Hungary|Szekesfehervar, Szekesfehervar, Hungary
NCT00676507	Phase III Lucanix™ Vaccine Therapy in Advanced Non-small Cell Lung Cancer (NSCLC) Following Front-line Chemotherapy	https://clinicaltrials.gov/study/NCT00676507	COMPLETED	Rationale: Vaccines made from gene-modified tumor cells may help the body build an immune response to kill tumor cells. It is not yet known whether vaccine therapy is more effective than a placebo as maintenance therapy in treatment of subjects with non-small cell lung cancer. Purpose: This randomized phase III trial is studying vaccine therapy to see how well it works compared with a placebo in …	NO	Lung Neoplasm|Carcinoma Non-small Cell Lung Cancer Stage IIIA|Carcinoma Non-small Cell Lung Cancer Stage IIIB|Carcinoma Non-small Cell Lung Cancer Stage IV	BIOLOGICAL: Lucanix™|OTHER: Placebo Comparator	Compare the overall survival of subjects with stage III or IV non-small cell lung cancer treated with belagenpumatucel-L (Lucanix™) vs placebo., 7 years	Evaluate the progression free survival (PFS) of subjects treated with Lucanix™ compared to treatment within the Best Support Care control group., 3 years|Evaluate the quality of life (QOL) as determined by the Lung Cancer Symptom Scale (LCSS) compared to treatment within the Best Supportive Care control group., 3 years|Evaluate the time-to-progression of subjects treated with Lucanix™ compared to…		NovaRx Corporation		ALL	ADULT, OLDER_ADULT	PHASE3	INTERVENTIONAL	2008-07-01	2013-01-01	2013-01-01	2008-05-13		Southern Cancer Center, Mobile, Alabama, 36608, United States|Alaska Regional Hospital, Anchorage, Alaska, 99508, United States|Mayo Clinic Cancer Center, Scottsdale, Arizona, 85259, United States|Clopton Clinic Hematology/Oncology, Jonesboro, Arkansas, 72401, United States|Comprehensive Blood and Cancer Center, Bakersfield, California, 93309, United States|University of California, San Diego, La…
NCT04871165	Analysis of Immunogenicity, Safety and Efficacy of COVID-19 Vaccines in Immunosuppressed Individuals	https://clinicaltrials.gov/study/NCT04871165	UNKNOWN	The study will evaluate the immunogenicity, safety and efficacy of vaccines against severe acute respiratory syndrome corona virus 2 (SARS-CoV-2) in oncohematological patient population and compare the results with patients without prior oncohematological disease. The study is comprised of retrospective and prospective parts. In retrospective part, biobanked residual biological patient material a…	NO	Hematologic Neoplasms|COVID-19 Vaccines	DIAGNOSTIC_TEST: S-binding IgG, RBD-binding IgG and N-binding IgG immunoassays and SARS-CoV-2 serum neutralization assay, quantitative serum immunoglobulin tests|DIAGNOSTIC_TEST: Assessment of proinflammatory cytokine production and immunophenotypic analysis after stimulation with overlapping S-peptides in peripheral blood mononuclear cells (PBMC)|DIAGNOSTIC_TEST: Quantitative sequencing for TCR …	Humoral immune response elicited by COVID-19 vaccines, SARS-CoV-2 antibody level in response to COVID-19 vaccines, 7 to 21 days after the second vaccine dose	Cellular immune response elicited by COVID-19 vaccines, Evaluation of T-cell phenotype and cytokine production after stimulation with overlapping S-peptides in peripheral blood mononuclear cells using flow cytometry in response to COVID-19 vaccines; Quantitative sequencing for TCR repertoires for SARS-CoV-2-specific antigens, 7 to 21 days after the second vaccine dose|Safety of COVID-19 vaccines,…		Vilnius University		ALL	CHILD, ADULT, OLDER_ADULT		OBSERVATIONAL	2021-03-24	2024-03-01	2024-03-01	2021-05-04		Vilnius University Hospital Santaros Klinikos, Vilnius, LT-08661, Lithuania
NCT00019331	Vaccine Therapy Plus Biological Therapy in Treating Adults With Metastatic Solid Tumors	https://clinicaltrials.gov/study/NCT00019331	COMPLETED	RATIONALE: Vaccines made from a peptide may make the body build an immune response to kill tumor cells. Combining vaccine therapy with interleukin-2 and/or sargramostim may be a more effective treatment for solid tumors. PURPOSE: Phase II trial to study the effectiveness of vaccine therapy plus interleukin-2 and/or sargramostim in treating adults who have metastatic solid tumors.	NO	Colorectal Cancer|Endometrial Cancer|Head and Neck Cancer|Liver Cancer|Lung Cancer|Melanoma (Skin)|Pancreatic Cancer|Testicular Germ Cell Tumor|Unspecified Adult Solid Tumor, Protocol Specific	BIOLOGICAL: aldesleukin|BIOLOGICAL: ras peptide cancer vaccine|BIOLOGICAL: sargramostim|DRUG: DetoxPC				National Cancer Institute (NCI)		ALL	ADULT, OLDER_ADULT	PHASE2	INTERVENTIONAL	1997-10-01		2007-05-01	2003-01-27		Warren Grant Magnuson Clinical Center - NCI Clinical Studies Support, Bethesda, Maryland, 20892-1182, United States
NCT05950139	Prophylactic Peptide Vaccine in Advanced ALK+ NSCLC	https://clinicaltrials.gov/study/NCT05950139	RECRUITING	The purpose of this study is to evaluate the safety of a cancer peptide vaccine to prevent or delay acquired resistance in advanced ALK+ lung cancer patients currently on ALK targeted therapy.	NO	NSCLC Stage IV|ALK Fusion Protein Expression	BIOLOGICAL: Peptide vaccine	Incidence of treatment-related adverse events, The safety of administering the ALK peptide vaccine will be assessed by the occurrence of the following adverse events: * Grade 3 or above drug-related toxicities * Drug-related toxicity by grade * Vaccine site reactions after vaccine injections * Immune-related adverse events (AEs) * Unacceptable toxicities * Treatment-emergent changes from normal t…			Sidney Kimmel Comprehensive Cancer Center at Johns Hopkins		ALL	ADULT, OLDER_ADULT	PHASE1|PHASE2	INTERVENTIONAL	2024-05-13	2026-07-01	2029-07-01	2023-07-18		Johns Hopkins University, Baltimore, Maryland, 21287, United States
NCT01460472	Immunotherapy With Racotumomab in Advanced Lung Cancer	https://clinicaltrials.gov/study/NCT01460472	UNKNOWN	This is a prospective, randomized, open label, parallel-group, multicenter phase III study to evaluate the efficacy and safety of active specific immunotherapy with racotumomab plus best supportive care versus best supportive care in patients with advanced NSCLC who have achieved an Objective Response (Partial or Complete Response) or Stable Disease with standard first-line treatment. Also immuno…	NO	NSCLC|Lung Cancer, Non-small Cell	BIOLOGICAL: Racotumomab|OTHER: Best Support Treatment	Overall Survival, A comparison of survival in the subgroup of inoperable stage IIIA and dry IIIB will be performed in 757 (approximately 70% of the study population), Until date of death or last censored observation, on average upto 17 months	Number of Participants with Adverse events as a measure of safety and tolerability, Safety will be evaluated at each study visit according to the National Cancer Institute Common Terminology Criteria for Adverse Events (NCI CTCAE) version 3.0 and will include physical examination with vital signs, performance status as per the Eastern Cooperative Oncology Group scale(ECOG scale), laboratory tests…		Recombio SL	CIMAB (Cuba)|Laboratorio Elea Phoenix S.A.|Innogene Kalbiotech Pte. Ltd|Eurofarma Laboratorios S.A.	ALL	ADULT, OLDER_ADULT	PHASE3	INTERVENTIONAL	2010-09-01	2016-09-01	2016-09-01	2011-10-26		Instituto Médico CER, Quilmes, Buenos Aires, Argentina|Policlínica Privada Instituto de Medicina Nuclear, Bahía Blanca, Argentina|Hospital Italiano, Córdoba, Argentina|Hospital Privado de Córdoba, Córdoba, Argentina|Instituto Oncológico de Córdoba, Córdoba, Argentina|Fundación COIR, Mendoza, Argentina|Centro Oncológico de Rosario, Rosario, Argentina|ISIS Clinica Especializada, Santa Fe, Argentina…
NCT04082182	MIDRIX4-LUNG Dendritic Cell Vaccine in Patients With Metastatic Non-small Cell Lung Cancer	https://clinicaltrials.gov/study/NCT04082182	UNKNOWN	MIDRIX4-LUNG is a novel tetravalent autologous dendritic cell vaccine in metastatic non-small cell lung cancer patients. This first-in-human study aims to primarily establish maximal tolerated dose of MIDRIX4-LUNG administered i.v.	NO	Non-small Cell Lung Cancer Metastatic	BIOLOGICAL: Dendritic cell immunotherapy|BIOLOGICAL: Antigen-specific DTH|BIOLOGICAL: Control DTH	Toxicity as defined by common toxicity criteria v5.0, Safety and tolerability of preparing and administrating an autologous dendritic cell-based vaccine in advanced non-small cell lung cancer patients., From the day of leukapheresis until 3-4 weeks after the last vaccine dose level, i.e. 3 to 5 months depending on the number of doses that can be administered|Maximal tolerated dose, The maximal to…	Success rate (%) of producing sufficient dendritic cells for vaccination, Feasibility of producing sufficient dendritic cell for vaccination in advanced NSCLC, From the day of leukapheresis until the last vaccine dose level, i.e. 2 to 4 months depending on the number of doses that can be administered|Number of vaccine-induced immunological responses as measured by in vitro immunomonitoring assays…		University Hospital, Ghent	University Ghent|Kom Op Tegen Kanker	ALL	ADULT, OLDER_ADULT	PHASE1	INTERVENTIONAL	2019-08-26	2021-06-07	2021-12-31	2019-09-09		Ghent University Hospital, Ghent, B-9000, Belgium
NCT00409188	Cancer Vaccine Study for Unresectable Stage III Non-small Cell Lung Cancer (START)	https://clinicaltrials.gov/study/NCT00409188	COMPLETED	The purpose of this study is to determine whether the cancer vaccine tecemotide (L-BLP25) in addition to best supportive care is effective in prolonging the lives of subjects with unresectable stage III non-small cell lung cancer, compared to best supportive care alone. A local ancillary (sub) study in European centers will evaluate the immune response in peripheral blood after tecemotide (L-BLP2…	YES	Non-small Cell Lung Cancer	BIOLOGICAL: Tecemotide (L-BLP25)|DRUG: Single low dose cyclophosphamide|DRUG: Placebo	Overall Survival, Overall survival time was defined as the time from randomization to death. Participants without events were censored at the last date they were known to be alive or the clinical cut-off date, whatever was earlier., Up to 66 months	Time To Symptom Progression (TTSP) as Measured by the Lung Cancer Symptom Scale (LCSS), Time to symptom progression (TTSP) was measured by LCSS. Symptomatic progression was defined as an increase (worsening) of the Average Symptomatic Burden Index (ASBI that is, the mean of the six major lung cancer specific symptom scores of the LCSS patient scale - ranging from 0 to 100 where higher score indic…		EMD Serono	Merck KGaA, Darmstadt, Germany	ALL	ADULT, OLDER_ADULT	PHASE3	INTERVENTIONAL	2007-01-01	2012-04-01	2015-04-01	2006-12-08	2015-11-20	Saint Edward Mercy Medical Center, Fort Smith, Arkansas, 72901, United States|Pacific Cancer Medical Center, Anaheim, California, 92801, United States|Glendale Adventist Medical Center, Glendale, California, 91206, United States|Norris Cancer Hospital, Los Angeles, California, 90033, United States|Cedars-Sinai Outpatient Cancer Center at the Samuel Oschin Comprehensive Cancer Institute, Los Angel…
NCT05242965	A Multiple Antigen Vaccine (STEMVAC) for the Treatment of Patients With Stage IV Non-Small Cell Lung Cancer	https://clinicaltrials.gov/study/NCT05242965	ACTIVE_NOT_RECRUITING	This phase II trial tests whether CD105/Yb-1/SOX2/CDH3/MDM2-polyepitope plasmid DNA vaccine (STEMVAC) works to shrink tumors in patients with stage IV non-small cell lung cancer. STEMVAC targets specific immunogenic proteins that help lung cancer cells to grow. STEMVAC is made up of deoxyribonucleic acid (DNA), which is a natural substance in every living organism. DNA acts like a blueprint that …	NO	Lung Non-Small Cell Carcinoma|Stage IV Lung Cancer AJCC v8	BIOLOGICAL: CD105/Yb-1/SOX2/CDH3/MDM2-polyepitope Plasmid DNA Vaccine|BIOLOGICAL: Sargramostim|PROCEDURE: Computed Tomography|PROCEDURE: Biopsy|PROCEDURE: Biospecimen Collection	Change from baseline percentage of CD8+ TIL in patients between the two arms, Immunohistochemical (IHC) staining for CD3, CD4, and CD8 will be performed on the biopsies collected pre-treatment and post 3 vaccine administration. Two-sample Student's t-test with a 1-sided 0.05 significance level will be used to assess the difference. The distribution of the differences of CD8 T-cells between baseli…	Magnitude of the immune response to CD105/Yb-1/SOX2/CDH3/MDM2-polyepitope Plasmid DNA Vaccine (STEMVAC), Will measure the magnitude of the Th1 STEMVAC specific immune response using IFN-gamma enzyme-linked immunosorbent spot (ELISPOT). T-test among the 2 groups (vaccine and adjuvant alone) will be conducted to evaluate immune response if skewness is not observed., Up to 1 year|Vaccine induced T-c…		University of Washington	United States Department of Defense	ALL	ADULT, OLDER_ADULT	PHASE2	INTERVENTIONAL	2023-03-24	2025-12-31	2026-12-31	2022-02-16		VA Puget Sound Health Care System, Seattle, Washington, 98108, United States|Fred Hutch/University of Washington Cancer Consortium, Seattle, Washington, 98109, United States
NCT03574649	QUILT-2.024: Phase 2 Neoadjuvant, Consolidation, and Adjuvant Combination NANT Immunotherapy Versus Standard of Care in Subjects With Resectable Non-small Cell Lung Cancer	https://clinicaltrials.gov/study/NCT03574649	WITHDRAWN	This is a randomized phase 2 study to compare the efficacy of neoadjuvant, consolidation, and adjuvant immunotherapy (NANT NSCLC Combination Immunotherapy; experimental arm) to standard of care (surgery and adjuvant chemotherapy; control arm) in subjects with stage II-IIIa resectable NSCLC.	NO	Non Small Cell Lung Cancer	DRUG: Nab-paclitaxel|DRUG: Cisplatin|DRUG: 5Fluorouracil|DRUG: Cyclophosphamide|BIOLOGICAL: ETBX-011|BIOLOGICAL: ETBX-051|BIOLOGICAL: ETBX-061|BIOLOGICAL: GI-4000|BIOLOGICAL: GI-6301|DRUG: Aldoxorubicin|DRUG: Avelumab|DRUG: ALT-803|BIOLOGICAL: haNK|DRUG: Docetaxel|DRUG: carboplatin	Relapse-free survival ( RFS), time from the date of randomization to the date of first radiographically determined new lesion by RECIST Version 1.1 based on BICR or date of death (by any cause), whichever occurs first, 18 months			ImmunityBio, Inc.		ALL	ADULT, OLDER_ADULT	PHASE2	INTERVENTIONAL	2018-06-01	2018-08-01	2018-08-22	2018-07-02		Chan Soon-Shiong Institute for Medicine, El Segundo, California, 90245, United States
NCT00004604	Biological Therapy in Treating Patients With Metastatic Cancer	https://clinicaltrials.gov/study/NCT00004604	COMPLETED	RATIONALE: Biological therapies use different ways to stimulate the immune system and stop cancer cells from growing. PURPOSE: Phase I trial to study the effectiveness of biological therapy in treating patients who have metastatic cancer that has not responded to previous treatment.	NO	Breast Cancer|Colorectal Cancer|Extrahepatic Bile Duct Cancer|Gallbladder Cancer|Gastric Cancer|Head and Neck Cancer|Liver Cancer|Lung Cancer|Metastatic Cancer|Ovarian Cancer|Pancreatic Cancer|Testicular Germ Cell Tumor	BIOLOGICAL: CEA RNA-pulsed DC cancer vaccine	Safety, To determine the safety and dose limiting toxicity of intravenous injections of autologous, cultured, dendritic cells pulsed with CEA RNA., 12 months	Immune response, Evaluation of cellular immune response to the CEA protein. Evaluation of clinical and biochemical response to the treatment and the duration of such response, 12 weeks		Duke University	National Cancer Institute (NCI)	ALL	ADULT, OLDER_ADULT	PHASE1	INTERVENTIONAL	1997-02-01	2001-06-01	2002-07-01	2004-04-28		Duke Comprehensive Cancer Center, Durham, North Carolina, 27710, United States
NCT03761914	Galinpepimut-S in Combination With Pembrolizumab in Patients With Selected Advanced Cancers	https://clinicaltrials.gov/study/NCT03761914	COMPLETED	To evaluate the safety, tolerability, and anti-tumor activity of galinpepimut-S in combination with pembrolizumab in patients with selected advanced cancers.	YES	Acute Myelogenous Leukemia|Ovarian Cancer|Colorectal Cancer|Triple-negative Breast Cancer|Small-cell Lung Cancer	BIOLOGICAL: galinpepimut-S|BIOLOGICAL: pembrolizumab|OTHER: Montanide|BIOLOGICAL: GM-CSF	Overall Response Rate (ORR) - Best Overall Response, Percentage of patients who have received at least one dose of pembrolizumab and have responded (and have completed imaging requirements). Best overall response is defined as the best overall visit response in the following order: CR, PR, SD, PD, or UE as measured by RECIST 1.1, 33 months|Overall Response Rate (ORR) - Overall Response Rate, Perc…		Progression-free Survival (PFS) - Kaplan Meier Estimate, Time from enrollment to date of first confirmed disease progression or death whichever occurred earlier, 33 months|Overall Survival (OS) - Kaplan Meier Estimate, Time from enrollment to date of death from any cause, 33 months	Sellas Life Sciences Group	Merck Sharp & Dohme LLC|LumaBridge	ALL	ADULT, OLDER_ADULT	PHASE1|PHASE2	INTERVENTIONAL	2019-09-30	2022-07-05	2022-10-27	2018-12-03	2024-11-19	St. Joseph Heritage Healthcare, Santa Rosa, California, 95403, United States|Innovative Clinical Research Institute (ICRI), Whittier, California, 90603, United States|Miami Cancer Institute at Baptist Health, Inc., Miami, Florida, 33176, United States|Memorial Sloan Kettering Cancer Center, Basking Ridge, New Jersey, 07920, United States|Memorial Sloan Kettering Cancer Center, Middletown, New Jer…
NCT01592617	Phase II Study of S-488410 to Treat Non-small Cell Lung Cancer	https://clinicaltrials.gov/study/NCT01592617	UNKNOWN	The investigators identified three cancer-testis antigens, as targets for cancer vaccination against lung cancer. In this clinical study, the investigators examine using a combination of three peptides from these three antigens (S-488410) the safety, immunogenicity, and antitumor effect of vaccine treatment for advanced non-small cell lung cancer patients.	NO	Carcinoma, Non-Small-Cell Lung	DRUG: S-488410	Evaluation of difference in overall survival after vaccination therapy between HLA-A 24:02 and non-HLA-A 24:02 patients., Participants will be followed for the duration of vaccination therapy, an expected average of more than 1 year.	CTL response between HLA-A24:02 and non-HLA-A24:02, Participants will be followed for the duration of vaccination therapy, an expected average of more than 1 year.|PFS and ORR between HLA-A24:02 and non-HLA-A24:02, Participants will be followed for the duration of vaccination therapy, an expected average of more than 1 year.|PFS and OS between CTL response positive and negative, Participants will…		Shiga University	Showa University|Fukushima Medical University|Tohoku University|Shionogi|Tokyo University|University of Chicago	ALL	ADULT, OLDER_ADULT	PHASE2	INTERVENTIONAL	2012-05-01	2015-08-01	2015-09-01	2012-05-07		Department of Medical Oncology, Shiga University of Medical Science Hospital, Otsu, Shiga, 520-2192, Japan
NCT01935154	Efficacy Study of Vx001 Vaccine in NSCLC Patients	https://clinicaltrials.gov/study/NCT01935154	COMPLETED	Patients with stage IV or recurrent stage I-III NSCLC with documented disease control (objective response or stable disease) within 3 weeks after platinum based 1st line chemotherapy; only HLA-A\*0201 positive patients with TERT expressing tumors will be included. The objective of the trial is survival rate at 12 months.	NO	Non-small Cell Lung Cancer Metastatic	DRUG: Vx-001|DRUG: Placebo	Time-to-event comparison of overall survival (OS) in Vx-001 treated vs placebo treated patients., 12 months	Overall survival rate, 12 months|Comparison of Time to Treatment Failure in Vx-001 treated vs placebo treated patients., Traitement failure	Comparison of vaccine induced immune responses between Vx-001 vs placebo in terms of frequency of TERT specific IFN-γ and perforin producing T cells in the blood of patients., week 18	Vaxon Biotech		ALL	ADULT, OLDER_ADULT	PHASE2	INTERVENTIONAL	2012-08-01	2017-01-01	2017-01-01	2013-09-04		Fakultni nemocnice Plzen, Plzen-Bory, 30599, Czechia|Vseobecna fakultni nemocnice, Praha 2, 18008, Czechia|University Hospital of Angers, Angers, 49933, France|Ambroise Paré Hospital, Boulogne Billancourt, 92104, France|Hopital Nord, Marseille, 13915, France|Pitié-Salpetrière Hospital, Paris, 75651, France|Pontchaillou Hospital, Rennes, 35033, France|Hospital Grosshansdorf, Grosshansdorf, 22927, …
NCT03970746	Safety, Immunogenicity and Preliminary Clinical Activity Study of PDC*lung01 Cancer Vaccine in NSCLC	https://clinicaltrials.gov/study/NCT03970746	ACTIVE_NOT_RECRUITING	PDC-LUNG-101 trial is an open-label, dose-escalation, phase I/II study to assess the safety, the tolerability, the immunogenicity and the preliminary clinical activity of the therapeutic cancer vaccine, PDC\*lung01, associated or not with anti-PD-1 treatment in patients with non-small-cell lung cancer.	NO	Non Small Cell Lung Cancer	BIOLOGICAL: PDC*lung01|DRUG: Keytruda Injectable Product|DRUG: Alimta Injectable Product	Occurrence of dose-limiting toxicities (DLT) related to the administration of PDC*lung01, Up to one week after the last injection (Day 42)	Occurrence of serious adverse events (SAEs) and adverse events (AEs), deemed as related to the association of PDC*lung01 and the anti-PD-1 therapy, Up to Day 63|Occurrence of serious adverse events (SAEs) and adverse events (AEs), Up to Day 63|Detection of anti-HLA class I and II antibodies in the serum, Screening, Day 35 and Day 63|Ex vivo detection and characterization of CD8+ T cells against t…		PDC*line Pharma SAS		ALL	ADULT, OLDER_ADULT	PHASE1|PHASE2	INTERVENTIONAL	2019-09-10	2024-07-18	2025-12-01	2019-05-31		Grand Hôpital de Charleroi, Charleroi, 6000, Belgium|Jessa Ziekenhuis, Hasselt, 3500, Belgium|AZ Groeninge, Kortrijk, 8500, Belgium|University Hospitals KU Leuven, Leuven, 3000, Belgium|CHU Liège- Sart Tilman, Liège, 4000, Belgium|AZ Delta vzw, Roeselare, 8800, Belgium|AZ Sint-Nikolaas, Sint-Niklaas, 9100, Belgium|CHU Grenoble, Grenoble, 38043, France|Centre Léon Bérard, Centre de lutte contre le…
NCT00948961	A Study of CDX-1401 in Patients With Malignancies Known to Express NY-ESO-1	https://clinicaltrials.gov/study/NCT00948961	COMPLETED	The main purpose of this study is to examine the safety and tolerability of CDX-1401 when given in combination with an immune stimulant (resiquimod) to patients with advanced cancers that are known to express the NY-ESO-1 protein.	NO	Advanced Malignancies	BIOLOGICAL: CDX-1401 in combination with Resiquimod and/or Poly-ICLC|BIOLOGICAL: CDX-1401|BIOLOGICAL: Resiquimod|BIOLOGICAL: poly-ICLC	Occurrence of adverse events (side effects), 12 weeks (1 cycle of study treatment)	Objective response rate (CR/PR), disease control rate (CR/PR/SD) and time to progression, based on disease-appropriate response criteria., 12 week intervals		Celldex Therapeutics		ALL	ADULT, OLDER_ADULT	PHASE1|PHASE2	INTERVENTIONAL	2009-09-01	2012-06-01	2014-02-01	2009-07-30		Yale Comprehensive Cancer Center, New Haven, Connecticut, 06519-1717, United States|Mount Sinai Comprehensive Cancer Center, Miami Beach, Florida, 33140, United States|Henry Ford Health System, Detroit, Michigan, 48202, United States|Memorial Sloan Kettering Cancer Center, New York, New York, 10017, United States|Weill Cornell Cancer Center, New York, New York, 10065, United States|Carolina BioOn…
NCT06751849	Neoantigen-loaded DC Vaccine, PD-1 Inhibitor, and Radiotherapy for Advanced NSCLC Progressed After Second-line Treatment	https://clinicaltrials.gov/study/NCT06751849	RECRUITING	In this study, the investigators provide a combined treatment of personalized tumor neoantigen-loaded dendritic cell (DC) vaccine, PD-1 Inhibitor, and radiotherapy to patients with advanced non-small cell lung cancer (NSCLC) progressed after second-line treatment. The investigators observe the objective response rate (ORR), disease control rate (DCR), adverse event (AE), serious adverse event (SA…	NO	Advanced NSCLC	RADIATION: Radiotherapy|DRUG: PD-1 inhibitor|DRUG: Neoantigen-loaded DC vaccine	Objective response rate (ORR), According to RECIST (version 1.1) criteria, the proportion of subjects experiencing Complete Response (CR) or Partial Response (PR) within the analyzed population. Provide the 95% CI for the Objective Response Rate (ORR)., Through study completion, an average of 32 weeks|Disease control rate (DCR), According to RECIST (version 1.1) criteria, the proportion of subjec…	Progression-Free Survival (PFS), Progression-Free Survival (PFS) is defined as the time from the first administration of the study drug to disease progression or death. For subjects who have not reported disease progression at the time of analysis, the date of their last disease progression-free check will be used as the censoring date. The median PFS and its 95% CI will be analyzed using the Kap…		The First Affiliated Hospital of Nanchang University		ALL	ADULT, OLDER_ADULT	PHASE2	INTERVENTIONAL	2024-03-11	2026-03-10	2026-06-10	2024-12-30		First Affiliated Hospital of Nanchang University, Nanchang, Jiangxi, 330006, China|The First Hospital of Nanchang, Nanchang, Jiangxi, 330006, China
NCT06253520	Autologous T-cells Genetically Engineered to Express Receptors Reactive Against KRAS Mutations in Conjunction With a Vaccine Directed Against These Antigens in Participants With Metastatic Cancer	https://clinicaltrials.gov/study/NCT06253520	RECRUITING	Background: Many cancer cells produce substances called antigens that are unique to each cancer. These antigens stimulate the body s immune responses. One approach to treating these cancers is to take disease-fighting white blood cells from a person, change those cells so they will target the specific proteins (called antigens) from the cancer cells, and return them to that person s blood. The us…	NO	Metastatic Solid Cancers|Colorectal Cancer|Breast Cancer|Non-Small Cell Lung Cancer|Gastrointestinal Cancer|Ovarian Cancer|Genitourinary Cancer	DRUG: Aldesleukin|DRUG: Fludarabine|DRUG: Cyclophosphamide|BIOLOGICAL: KRAS TCR-Transduced PBL|BIOLOGICAL: GRT-C903/GRT-R904	Complete response (CR) and/ or partial response (PR), Clinical response rate (\[PR+CR\]/evaluable participants) will be determined and reported along with the corresponding 95% two-sided confidence interval., Response assessed at 4, 8, 12 and 20 weeks post-cell infusion, every 3 months x3, every 6 months x 2 years|Safety, Safety and tolerability will be analyzed by reporting the number of patient…	Safety, The number of participants with toxicity of grade 3 or higher related to the KRAS-TCR transduced cells or vaccine, according to type of toxicity. Adverse events assessed per CTCAE version 5., From study treatment initiation up to 4 weeks after the last study treatment		National Cancer Institute (NCI)		ALL	ADULT, OLDER_ADULT	PHASE1	INTERVENTIONAL	2024-05-16	2031-06-15	2033-06-15	2024-02-12		National Institutes of Health Clinical Center, Bethesda, Maryland, 20892, United States
NCT03305341	Proof-of-Concept Clinical Pharmacology Trial for COVID-19 Antigen Presentation Therapeutic Biologic Mix	https://clinicaltrials.gov/study/NCT03305341	ACTIVE_NOT_RECRUITING	Conducting an initial small, controlled clinical pharmacology trial to assess for therapeutic biologics activity (proof-of-concept) that suggests the potential for clinical benefit of COVID-19 patients with controlled cancers. 1. Treat Infection of Multiple Gene Mutation COVID-19 Virus Strains. 2. Activate Human Antigen Presentation Reaction to COVID-19 Specific Antigen. 3. The human antigen pres…	NO	Covid19	BIOLOGICAL: COVID-19 Therapeutic Biologic Mix - NOVAVAX COVID-19 VACCINE plus BCG Vaccine Mix for percutaneous use	Number of Participants with Moderate COVID-19:, * 20 Moderate COVID-19 patients with controlled cancers * Moderate COVID-19 * Positive testing by standard RT-PCR assay * Symptoms of moderate illness with COVID-19, which could include any symptom of mild illness or shortness of breath with exertion * Clinical signs suggestive of moderate illness with COVID-19, such as respiratory rate ≥ 20 breaths…			Han Xu, M.D., Ph.D., FAPCR, Sponsor-Investigator, IRB Chair	UnitedHealthcare	ALL	ADULT	EARLY_PHASE1	INTERVENTIONAL	2025-05-18	2026-07-18	2026-07-28	2017-10-09		Medicine Invention Design Incorporation (MIDI) - IORG0007849, North Bethesda, Maryland, 20852, United States
NCT00923312	Trial of an RNActive®-Derived Cancer Vaccine in Stage IIIB/IV Non Small Cell Lung Cancer (NSCLC)	https://clinicaltrials.gov/study/NCT00923312	COMPLETED	This is a phase I/IIa open, uncontrolled, international, prospective clinical trial, in an out-patient setting, in patients with stage IIIB/IV NSCLC. The phase I part of the study consists of a dose escalation phase, in which the recommended dose (RD) for the phase IIa part of the study will be established based on the incidence of dose-limiting toxicities (DLT). In the phase IIa part of the stud…	NO	Non Small Cell Lung Cancer	BIOLOGICAL: CV9201	Phase I: Determination of the recommended dose (RD) for exploration in the phase IIa part of the study, During the first 2-3 month of Phase I|Phase II: Assessment of safety and tolerability of the treatment regimen, Complete duration of Phase II			CureVac		ALL	ADULT, OLDER_ADULT	PHASE1|PHASE2	INTERVENTIONAL	2009-05-01	2012-02-01	2014-05-01	2009-06-18		RWTH Aachen, Aachen, 52074, Germany|Medizinische Klinik III, Universitätsklinikum Bonn, Bonn, 53111, Germany|Medizinische Klinik V, Klinikum Darmstadt, Darmstadt, 64283, Germany|Medizinische Klinik I, Universitätsklinikum Dresden, Dresden, 01304, Germany|Nordwest Krankenhaus, Frankfurt, 60488, Germany|Krankenhaus Großhansdorf, Großhansdorf, 22927, Germany|Universitätsklinikum Hamburg Eppendorf, M…
NCT06751901	Neoantigen-based Peptide Vaccine, PD-1 Inhibitor, and Radiotherapy for Advanced NSCLC Progressed After Second-line Treatment	https://clinicaltrials.gov/study/NCT06751901	RECRUITING	In this study, the investigators provide a combined treatment of personalized tumor neoantigen-based peptide vaccine, PD-1 Inhibitor, and radiotherapy to patients with advanced non-small cell lung cancer (NSCLC) progressed after second-line treatment. The investigators observe the objective response rate (ORR), disease control rate (DCR), adverse event (AE), serious adverse event (SAE), progressi…	NO	Advanced NSCLC	RADIATION: Radiotherapy|DRUG: PD-1 inhibitor|DRUG: Neoantigen-based peptide vaccine	Objective response rate (ORR), According to RECIST (version 1.1) criteria, the proportion of subjects experiencing Complete Response (CR) or Partial Response (PR) within the analyzed population. Provide the 95% CI for the Objective Response Rate (ORR)., Through study completion, an average of 30 weeks|Disease control rate (DCR), According to RECIST (version 1.1) criteria, the proportion of subjec…	Progression-Free Survival (PFS), Progression-Free Survival (PFS) is defined as the time from the first administration of the study drug to disease progression or death. For subjects who have not reported disease progression at the time of analysis, the date of their last disease progression-free check will be used as the censoring date. The median PFS and its 95% CI will be analyzed using the Kap…		The First Affiliated Hospital of Nanchang University		ALL	ADULT, OLDER_ADULT	PHASE2	INTERVENTIONAL	2024-03-11	2026-03-10	2026-06-10	2024-12-30		First Affiliated Hospital of Nanchang University, Nanchang, Jiangxi, 330006, China|The First Hospital of Nanchang, Nanchang, Jiangxi, 330006, China
NCT01240447	Immunotherapy With Racotumomab Versus Support Treatment in Advanced Non-small Cell Lung Cancer Patients	https://clinicaltrials.gov/study/NCT01240447	COMPLETED	This study is designed to evaluate safety and immunogenicity of racotumomab in patients with advanced Non-small Cell Lung Cancer (NSCLC), in concomitance with chemotherapy (docetaxel) when a second-line therapy is indicated. The study will also compare survival and progression free survival on both study arms.	NO	Advanced Non-small Cell Lung Cancer	BIOLOGICAL: racotumomab|OTHER: Best support treatment	Number of Participants with Adverse events as a measure of safety and tolerability, Safety will be evaluated at each study visit according to the National Cancer Institute Common Terminology Criteria for Adverse Events (NCI CTCAE) version 3.0 and will include physical examination with vital signs, performance status as per the Eastern Cooperative Oncology Group scale(ECOG scale), laboratory tests…	Survival, On average, during 17 months, Until date of death or last censored observation|Progression free survival, Tumour evaluations will be performed every 2 months and evaluated as per Response Evaluation Criteria in Solid Tumors (RECIST)., Until first progression of disease		Laboratorio Elea Phoenix S.A.		ALL	ADULT, OLDER_ADULT	PHASE2	INTERVENTIONAL	2009-09-01	2012-08-01	2014-06-01	2010-11-15		Instituto de Oncología "Angel H. Roffo", Buenos Aires, C1417DTB, Argentina
NCT03715985	Personalized Neo-antigen Vaccine in Advanced Solid Tumors (NeoPepVac)	https://clinicaltrials.gov/study/NCT03715985	UNKNOWN	The primary objective is to assess tolerability and safety of a personalized neo-antigen vaccine containing up to 15 peptides derived from somatic mutation of the individual patient's cancer, with CAF09b as adjuvant. The vaccine formulation will be administered in combination with an approved anti-PD-1 or anti-PD-L1 inhibitor to patients with advanced solid tumors. The endpoint is the characteriz…	NO	Malignant Melanoma, Metastatic|Non Small Cell Lung Cancer Metastatic|Bladder Urothelial Carcinoma, Metastatic	DRUG: EVAX-01-CAF09b	Number and type of reported adverse events, The primary objective is to assess tolerability and safety of a personalized neo-antigen vaccine containing up to 15 peptides derived from somatic mutation of the individual patient's cancer, with CAF09b as adjuvant. The vaccine formulation will be administered in combination with an approved anti-PD-1 or anti-PD-L1 inhibitor to patients with advanced s…	Treatment related immune responses, To evaluate the immunological impact of the treatment. Elispot and tetramer staining methods will be applied to identify NeoPepVac specific T cells in the blood over time, 0-100 weeks	Overall survival, Overall survival (OS), defined as the time from the start of treatment to death, will be described with the Kaplan-Meier curve., 3 years|Objective response rate Progression free survival, Progression-free survival (PFS), defined as the time from start of treatment to disease progression, relapse or death due to any cause, whichever is earlier, will be described with the Kaplan-M…	Herlev Hospital		ALL	ADULT, OLDER_ADULT	PHASE1|PHASE2	INTERVENTIONAL	2019-01-28	2022-12-01	2022-12-01	2018-10-23		Herlev Hospital, Center for Cancer Immune Therapy,, Herlev, 2730, Denmark|Herlev Hospital, Herlev, 2730, Denmark
NCT00722228	Autologous and Allogeneic Whole Cell Cancer Vaccine for Metastatic Tumors	https://clinicaltrials.gov/study/NCT00722228	UNKNOWN	This study is based on the finding that tumor cells that are grown in the laboratory can be modified in such a way that, when injected to the patient, they will stimulate his/her immune response. This approach will be evaluated in patients with melanoma and colorectal, gastric, ovarian, breast, lung and kidney epithelial cancer. Tumor cells grown in the laboratory will be modified to make them st…	NO	Colorectal Cancer|Ovarian Cancer|Gastric Cancer|Breast Cancer|Lung Cancer|Kidney Cancer|Melanoma	BIOLOGICAL: Autologous or Allogeneic tumor cells				Hadassah Medical Organization		ALL	ADULT, OLDER_ADULT	PHASE1|PHASE2	INTERVENTIONAL	2008-07-01	2021-01-01	2022-01-01	2008-07-25		Hadassah Medical Organization, Jerusalem, 91120, Israel
NCT03633110	Safety, Tolerability, Immunogenicity, and Antitumor Activity of GEN-009 Adjuvanted Vaccine	https://clinicaltrials.gov/study/NCT03633110	COMPLETED	In this study, Genocea is evaluating an investigational, personalized adjuvanted vaccine, GEN-009, that is being developed for the treatment of patients with solid tumors. A proprietary tool developed by Genocea, called ATLAS™ (Antigen Lead Acquisition System) will be used to identify neoantigens in each patient's tumor that are recognized by their CD4 and/or CD8 T cells. ATLAS-identified neoanti…	NO	Cutaneous Melanoma|Non-small Cell Lung Cancer|Squamous Cell Carcinoma of the Head and Neck|Urothelial Carcinoma|Renal Cell Carcinoma	BIOLOGICAL: GEN-009 Adjuvanted Vaccine|DRUG: Nivolumab|DRUG: Pembrolizumab	Incidence of Treatment-Emergent Adverse Events, Adverse events will be graded according to the NC Common Terminology Criteria for Adverse Events (CTCAE) Version 5.0, 1.5 years after first GEN-009 vaccination|T-cell responses to GEN-009 adjuvanted vaccine, Immunogenicity based on T-cell responses to GEN-009, 1.5 years after first GEN-009 vaccination	Antitumor activity of GEN-009 in Part B, Evaluation conducted based on RECIST v1.1 (and immune-related RECIST \[irRECIST\], where appropriate), 48 weeks after first GEN-009 vaccination	Long-term clinical outcomes of Part A participants, Disease recurrence, 1.5 years after first GEN-009 vaccination|Additional cellular responses after vaccination with GEN-009, Cytokine secretion, 1 year after first GEN-009 vaccination|Phenotype of circulating immune cells after vaccination with GEN-009, Measured by flow cytometry, 1 year after first GEN-009 vaccination|Tumor-infiltrating T cells …	Genocea Biosciences, Inc.		ALL	ADULT, OLDER_ADULT	PHASE1|PHASE2	INTERVENTIONAL	2018-08-29	2021-12-08	2022-02-28	2018-08-16		UC San Diego Moores Cancer Center, La Jolla, California, 92093, United States|John Wayne Cancer Institute - Providence Saint John's Health Center, Santa Monica, California, 90404, United States|University of Colorado, Anschutz Cancer Pavilion, Aurora, Colorado, 80045, United States|Dana-Farber Cancer Institute, Boston, Massachusetts, 02215, United States|Karmanos Cancer Institute, Detroit, Michig…
NCT01015443	Cancer Vaccine Study for Stage III, Unresectable, Non-small Cell Lung Cancer (NSCLC) in the Asian Population	https://clinicaltrials.gov/study/NCT01015443	TERMINATED	The purpose of this study is to determine whether the cancer vaccine tecemotide (L-BLP25) in addition to best supportive care is effective in prolonging the lives of Asian subjects with unresectable stage III non-small cell lung cancer in comparison to a placebo plus best supportive care (a so-called placebo controlled study).	YES	Non-Small Cell Lung Cancer	BIOLOGICAL: Tecemotide|DRUG: Single low dose cyclophosphamide|DRUG: Placebo|OTHER: Saline|OTHER: Best Supportive Care (BSC)	Overall Survival (OS) Time, OS time was measured as the time (in months) between the date of randomization and the date of death. For subjects alive or lost to follow-up at time of analysis, the time between the date of randomization and the date on which the subject was last known alive was calculated and used as a censored observation in the analysis., From the date of randomization until death…	Time to Symptom Progression (TTSP), TTSP was measured from randomization to symptomatic progression by lung cancer symptom scale (LCSS) used to measure symptom changes relevant to quality of life (QoL).It consisted of 9 items focused on cancer symptoms (loss of appetite, fatigue, cough, shortness of breath, blood in sputum, pain, symptoms of cancer, illness affecting normal activity, QoL).For eac…		Merck KGaA, Darmstadt, Germany		ALL	ADULT, OLDER_ADULT	PHASE3	INTERVENTIONAL	2009-12-01	2015-06-01	2015-06-01	2009-11-18	2016-08-02	307 Hospital of Chinese PLA, Beijing, China|Beijing Cancer Hospital, Beijing, China|Beijing Chest Hospital, Beijing, China|Cancer Institue & Hospital, Chinese Academy of Medical Sciences, Beijing, China|The First Hospital of Jilin University, ChangChun, 130021, China|Jillin Provincial Cancer Hospital, Changchun, China|West China Hospital of Sichuan University, Chengdu, Sichuan Province, China|Sou…
NCT06752057	Neoantigen-loaded DC Vaccine, PD-1 Inhibitor, and Radiotherapy for Advanced NSCLC Progressed After First-line Treatment	https://clinicaltrials.gov/study/NCT06752057	RECRUITING	In this study, the investigators provide a combined treatment of personalized tumor neoantigen-loaded dendritic cell (DC) vaccine, PD-1 Inhibitor, and radiotherapy to patients with advanced non-small cell lung cancer (NSCLC) progressed after first-line treatment. The investigators observe the objective response rate (ORR), disease control rate (DCR), adverse event (AE), serious adverse event (SAE…	NO	Advanced NSCLC	RADIATION: Radiotherapy|DRUG: PD-1 inhibitor|DRUG: Neoantigen-loaded DC vaccine	Objective response rate (ORR), According to RECIST (version 1.1) criteria, the proportion of subjects experiencing Complete Response (CR) or Partial Response (PR) within the analyzed population. Provide the 95% CI for the Objective Response Rate (ORR)., Through study completion, an average of 32 weeks|Disease control rate (DCR), According to RECIST (version 1.1) criteria, the proportion of subjec…	Progression-Free Survival (PFS), Progression-Free Survival (PFS) is defined as the time from the first administration of the study drug to disease progression or death. For subjects who have not reported disease progression at the time of analysis, the date of their last disease progression-free check will be used as the censoring date. The median PFS and its 95% CI will be analyzed using the Kap…		The First Affiliated Hospital of Nanchang University		ALL	ADULT, OLDER_ADULT	NA	INTERVENTIONAL	2024-09-01	2026-08-31	2027-02-28	2024-12-30		First Affiliated Hospital of Nanchang University, Nanchang, Jiangxi, 330006, China|The First Hospital of Nanchang, Nanchang, Jiangxi, 330006, China
NCT02879760	Oncolytic MG1-MAGEA3 With Ad-MAGEA3 Vaccine in Combination With Pembrolizumab for Non-Small Cell Lung Cancer Patients	https://clinicaltrials.gov/study/NCT02879760	COMPLETED	This is a Phase 1/2, multi-center, open-label, dose-escalation trial of Ad-MAGEA3 and MG1-MAGEA3 in combination with pembrolizumab in patients with Non-Small Cell Lung Cancer who have completed a first standard therapy with at least 1 cycle of platinum based chemotherapy and/or at least one treatment of PD-1 or PD-L1 antibody targeted therapy.	NO	Non-Small Cell Lung Cancer	BIOLOGICAL: Ad-MAGEA3|BIOLOGICAL: MG1-MAGEA3|BIOLOGICAL: Pembrolizumab	Phase 1 - Toxicity as measured by adverse events, To determine the maximum tolerated dose MTD/ maximum feasible dose MFD of Ad/MAGEA3 and MG1-MAGEA3 in combination with pembrolizumab, 7 months|Phase 2 - Objective tumour response rate (ORR) based on RECIST v1.1, To evaluate objective tumour response rate (ORR) based on RECIST 1.1, 7 months			Turnstone Biologics, Corp.		ALL	ADULT, OLDER_ADULT	PHASE1|PHASE2	INTERVENTIONAL	2017-03-08	2020-02-15	2020-05-24	2016-08-26		Tom Baker Cancer Centre, Calgary, Alberta, T2N 4N2, Canada|Moncton Hospital, Moncton, New Brunswick, E1C 6Z8, Canada|Juravinski Cancer Centre, Hamilton, Ontario, L8V 5C2, Canada|Kingston General Hospital, Kingston, Ontario, K7L 2V7, Canada|Ottawa Hospital Research Institute, Ottawa, Ontario, K1H 8L6, Canada|University Health Network, Toronto, Ontario, M5G 2M9, Canada
NCT04865133	Efficacy and Safety of COVID-19 Vaccine in Cancer Patients	https://clinicaltrials.gov/study/NCT04865133	COMPLETED	This study gathers information about how a cancer patient responds to COVID-19 vaccine during cancer treatment compared to healthy individuals. The information gained may help determine how effective currently available COVID-19 vaccines are in cancer patients receiving chemotherapy and learn more regarding how long an immune response will last compared to healthy individuals.	NO	COVID-19 Infection|Malignant Solid Neoplasm	PROCEDURE: Biospecimen Collection|OTHER: Electronic Health Record Review	Antibody response to COVID-19 vaccine after vaccination in cancer patients and health individuals, Wilcoxon rank sum test will be used to compare between baseline and other 3 time points (before the second vaccination, 3 months, and 12 months after the second vaccination)., Up to 12 months	Adverse events of COVID-19 vaccines in cancer patients and health individuals, Will use descriptive statistics (mean, median, range for continuous variables and frequency/percentage for categorical variables) to analyze demographic data including age, ethnicity, and comorbidity in healthy individuals and cancer patients as well as cancer type and current cancer treatment in cancer patients in ass…	Incidence and severity of COVID-19 infection after the vaccination in cancer patients and health individuals, Will use descriptive statistics (mean, median, range for continuous variables and frequency/percentage for categorical variables) to analyze demographic data including age, ethnicity, and comorbidity in healthy individuals and cancer patients as well as cancer type and current cancer trea…	Mayo Clinic		ALL	ADULT, OLDER_ADULT		OBSERVATIONAL	2021-03-31	2022-09-08	2022-09-08	2021-04-29		Mayo Clinic in Florida, Jacksonville, Florida, 32224-9980, United States
NCT03164772	Phase 1/2 Study of Combination Immunotherapy and Messenger Ribonucleic Acid (mRNA) Vaccine in Subjects With NSCLC	https://clinicaltrials.gov/study/NCT03164772	COMPLETED	This is an open-label, multicenter, 2-arm study to evaluate the safety and preliminary efficacy of the addition of a vaccine therapy to 1 or 2 checkpoint inhibitors for NSCLC. Arm A: messenger ribonucleic acid (mRNA) Vaccine \[BI 1361849 (formerly CV9202)\] + anti-programmed death ligand 1 (PD-L1) antibody \[durvalumab\] Arm B: messenger ribonucleic acid (mRNA) Vaccine \[BI 1361849\] + anti-progr…	YES	Metastatic Non-small Cell Lung Cancer|NSCLC	DRUG: Durvalumab|DRUG: Tremelimumab|BIOLOGICAL: BI 1361849|DEVICE: PharmaJet Tropis® device	Number of Subjects With Treatment-Emergent Adverse Events (TEAEs), Adverse events (AEs) were coded using the Medical Dictionary for Regulatory Activities (MedDRA) Version 20.0 and classified by MedDRA system organ class (SOC) and preferred term. The severity was assessed according to National Cancer Institute Common Terminology Criteria for Adverse Events (NCI CTCAE) Version 4.03. AEs were report…	Median PFS by RECIST 1.1 as Estimated Using the Kaplan-Meier Method, Progression Free Survival (PFS) was measured from the date of the first dose of study treatment to the date of earliest disease progression according to Response Evaluation Criteria in Solid Tumors (RECIST 1.1) or to the date of death, if disease progression did not occur. Per RECIST 1.1, progressive disease (PD) is defined as a…		Ludwig Institute for Cancer Research	Cancer Research Institute, New York City|Boehringer Ingelheim|MedImmune LLC|CureVac|PharmaJet, Inc.	ALL	ADULT, OLDER_ADULT	PHASE1|PHASE2	INTERVENTIONAL	2017-12-20	2021-10-29	2021-10-29	2017-05-24	2022-09-27	Research Facility, Gilbert, Arizona, 85234, United States|Research Facility, Tampa, Florida, 33612, United States|Research Facility, Detroit, Michigan, 48201, United States|Research Facility, New York, New York, 10016, United States|Research Facility, Milwaukee, Wisconsin, 53226, United States
NCT06752044	Neoantigen-based Peptide Vaccine, PD-1 Inhibitor, and Radiotherapy for Advanced NSCLC Progressed After First-line Treatment	https://clinicaltrials.gov/study/NCT06752044	RECRUITING	In this study, the investigators provide a combined treatment of personalized tumor neoantigen-based peptide vaccine, PD-1 Inhibitor, and radiotherapy to patients with advanced non-small cell lung cancer (NSCLC) progressed after first-line treatment. The investigators observe the objective response rate (ORR), disease control rate (DCR), adverse event (AE), serious adverse event (SAE), progressio…	NO	Advanced NSCLC	RADIATION: Radiotherapy|DRUG: PD-1 inhibitor|DRUG: Neoantigen-based peptide vaccine	Objective response rate (ORR), According to RECIST (version 1.1) criteria, the proportion of subjects experiencing Complete Response (CR) or Partial Response (PR) within the analyzed population. Provide the 95% CI for the Objective Response Rate (ORR)., Through study completion, an average of 30 weeks|Disease control rate (DCR), According to RECIST (version 1.1) criteria, the proportion of subjec…	Progression-Free Survival (PFS), Progression-Free Survival (PFS) is defined as the time from the first administration of the study drug to disease progression or death. For subjects who have not reported disease progression at the time of analysis, the date of their last disease progression-free check will be used as the censoring date. The median PFS and its 95% CI will be analyzed using the Kap…		The First Affiliated Hospital of Nanchang University		ALL	ADULT, OLDER_ADULT	NA	INTERVENTIONAL	2024-09-01	2026-08-31	2027-02-28	2024-12-30		First Affiliated Hospital of Nanchang University, Nanchang, Jiangxi, 330006, China|The First Hospital of Nanchang, Nanchang, Jiangxi, 330006, China
NCT04977024	SARS-CoV-2 Vaccine (GEO-CM04S1) Versus mRNA SARS-COV-2 Vaccine in Patients With Blood Cancer	https://clinicaltrials.gov/study/NCT04977024	RECRUITING	This phase 2 trial studies the immune response to GEO-CM04S1 (previously designated as COH04S1) compared to standard of care (SOC) mRNA SARS-COV-2 vaccine in patients with blood cancer who have received stem cell transplant or cellular therapy. GEO-CM04S1 belongs to a category called modified vaccinia Ankara (MVA) vaccines, created from a new version of MVA, called synthetic MVA. GEO-CM04S1 works…	NO	COVID-19 Infection|Hematopoietic and Lymphoid System Neoplasm|Leukemia|Lymphoma|Plasma Cell Myeloma	BIOLOGICAL: COVID-19 Vaccine|OTHER: Diagnostic Laboratory Biomarker Analysis|BIOLOGICAL: Synthetic MVA-based SARS-CoV-2 Vaccine GEO-CM04S1	Biological response, Based on at least a 3-fold increase in severe acute respiratory syndrome coronavirus 2 (SARSCoV-2)- neutralizing antibodies or interferon (IFN)-gamma levels. Will compare the immune response at day 28 post the second injection between GEO-CM04S1 and SOC mRNA SARS-CoV-2 vaccine using a one-sided stratified Cochran-Mantel-Haenszel test. The point estimate and 95% confidence int…	Incidence of moderate adverse events (AEs), Will assess grade 2 AEs based on Common Terminology Criteria for Adverse Events (CTCAE) version 5.0, at least probably related to protocol treatment., Up to 365 days|Incidence of unacceptable AEs, Will assess grade 3-5 AEs based on CTCAE version 5.0, at least probably related to protocol treatment., Up to 365 days|Non-relapse mortality, Defined as death…		GeoVax, Inc.		ALL	ADULT, OLDER_ADULT	PHASE2	INTERVENTIONAL	2021-09-27	2026-12-31	2027-12-31	2021-07-26		City of Hope Medical Center, Duarte, California, 91010, United States|Johns Hopkins University, Baltimore, Maryland, 21205, United States|U Mass Chan Medical School, Worcester, Massachusetts, 01655, United States|SUNY-Stony Brook, Stony Brook, New York, 11794, United States|Atrium Health Wake Forest Baptist, Winston-Salem, North Carolina, 27157, United States|Fred Hutchinson Cancer Center, Seattl…
NCT06095934	Efficacy and Safety of Neoantigen Peptide Vaccine in the Treatment of Advanced NSCLC Progressed After EGFR-TKI Treatment	https://clinicaltrials.gov/study/NCT06095934	RECRUITING	To evaluate the efficacy (ORR) and safety of anti PD-1 monoclonal antibody combined with neoantigen peptide vaccine and chemotherapy in the treatment of advanced NSCLC progressed after EGFR-TKI treatment and to provide new treatment methods for EGFR-TKI resistant patients.	NO	NSCLC|EGFR Gene Mutation	OTHER: neo-antigen vaccine	ORR, Exploration of the efficacy of anti-PD-1 monoclonal antibody combined with neoantigen peptide vaccine and chemotherapy in the treatment of advanced NSCLC with previous EGFR-TKI treatment failure, three years	PFS, Observe and evaluate the progression free survival (PFS), overal survival(OS) of advanced NSCLC patients who have failed previous EGFR-TKI treatment with anti-PD-1 monoclonal antibody combined with neoantigen peptide vaccine and chemotherapy;, three years|OS, Observe and evaluate the overal survival(OS) of advanced NSCLC patients who have failed previous EGFR-TKI treatment with anti-PD-1 mon…		The Affiliated Nanjing Drum Tower Hospital of Nanjing University Medical School		ALL	ADULT, OLDER_ADULT	NA	INTERVENTIONAL	2022-03-01	2024-04-30	2025-12-30	2023-10-23		The Comprehensive Cancer Centre of Nanjing Drum Tower Hospital, Medical School of Nanjing University & Clinical Center Institute of Nanjing University, Nanjing, China, Nanjing, China
NCT00529984	A Phase I/II Study With CEA(6D) VRP Vaccine in Patients With Advanced or Metastatic CEA-Expressing Malignancies	https://clinicaltrials.gov/study/NCT00529984	COMPLETED	STUDY OBJECTIVES 1. The primary objective of this protocol is to determine the safety of immunization with CEA(6D) VRP in patients with advanced or metastatic CEA expressing malignancies. 2. The secondary objectives are to evaluate CEA-specific immune response to the immunizations and obtain preliminary data on response rate.	NO	Colorectal Cancer|Breast Cancer|Lung Cancer|Pancreatic Cancer|Colon Cancer	BIOLOGICAL: AVX701|BIOLOGICAL: AVX701|BIOLOGICAL: AVX701|BIOLOGICAL: AVX701|BIOLOGICAL: AVX701	determine the safety of immunization with CEA(6D) VRP, 2.5 years	evaluate CEA-specific immune response to immunizations, 3 years		AlphaVax, Inc.	Duke University	ALL	ADULT, OLDER_ADULT	PHASE1|PHASE2	INTERVENTIONAL	2007-09-01	2010-05-01	2010-05-01	2007-09-14		Duke University Medical Center, Durham, North Carolina, 27710, United States
NCT01159964	Evaluation of a New Anti-cancer Vaccine for Patients With Non-small Cell Lung Cancer, After Tumor Removal by Surgery	https://clinicaltrials.gov/study/NCT01159964	TERMINATED	The purpose of this clinical study is to assess the safety and immunogenicity of the immunotherapeutic product GSK 2302032A when given to Non-Small Cell Lung Cancer (NSCLC) patients, after tumor removal by surgery.	NO	Lung Cancer, Non-Small Cell	BIOLOGICAL: Immunotherapeutic GSK2302032A, different formulations	Occurrence of dose-limiting toxicities during study treatment, During the study treatment period (up to 112 weeks, approximately 2 years and 2 months)|Occurrence of dose-limiting toxicities during study follow-up, 12 months after concluding visit (week 112)|Anti-PRAME humoral immune response, Assessed post-dose 4 (Week 12)|Anti-PRAME humoral immune response, Throughout the study (Day 0 until 12 m…	Occurrence of adverse events (AEs) and serious adverse events, During the whole study treatment period until 30 days after the last treatment administration.|The anti-PRAME cellular (T-cell) response, At 6 defined time-points during the study (Week 0, 12, 24, 72 and 112) and follow-up period (6 months later).|The anti-PRAME humoral immunogenicity, At 10 defined timepoints during the study (Week 0…		GlaxoSmithKline		ALL	ADULT, OLDER_ADULT	PHASE1	INTERVENTIONAL	2010-07-20	2011-10-19	2014-09-10	2010-07-12		GSK Investigational Site, Newark, Delaware, 19713, United States|GSK Investigational Site, Boston, Massachusetts, 02114, United States|GSK Investigational Site, Rochester, Minnesota, 55905, United States|GSK Investigational Site, New York, New York, 10021, United States|GSK Investigational Site, Philadelphia, Pennsylvania, 19104, United States|GSK Investigational Site, Everett, Washington, 98201,…
NCT02955290	CIMAvax Vaccine, Nivolumab, and Pembrolizumab in Treating Patients With Advanced Non-small Cell Lung Cancer or Squamous Head and Neck Cancer	https://clinicaltrials.gov/study/NCT02955290	SUSPENDED	This phase I/II trial studies the best dose and side effects of recombinant human EGF-rP64K/montanide ISA 51 vaccine (CIMAvax) and nivolumab and to see how well they work in treating patients with non-small cell lung cancer or squamous head and neck cancer that has spread to other places in the body. Vaccine therapy, such as CIMAvax vaccine may help slow down and stop tumor growth. Immunotherapy …	NO	Advanced Head and Neck Squamous Cell Carcinoma|Lung Non-Small Cell Carcinoma|Metastatic Lung Non-Small Cell Carcinoma|PD-L1 Positive|Recurrent Head and Neck Squamous Cell Carcinoma|Stage III Cutaneous Squamous Cell Carcinoma of the Head and Neck AJCC v8|Stage III Lung Cancer AJCC v8|Stage IIIA Lung Cancer AJCC v8|Stage IIIB Lung Cancer AJCC v8|Stage IIIC Lung Cancer AJCC v8|Stage IV Cutaneous Squ…	OTHER: Laboratory Biomarker Analysis|BIOLOGICAL: Nivolumab|BIOLOGICAL: Pembrolizumab|BIOLOGICAL: Recombinant Human EGF-rP64K/Montanide ISA 51 Vaccine	Dose limiting toxicity (DLT) as graded by Common Terminology Criteria for Adverse Events version 4.03 (CTCAE v. 4.03) (Phase I), No formal analyses of DLTs are planned. Presentation of DLTs will be limited to DLT-evaluable patients., Up to 4 weeks (2 doses of study drugs)|Overall survival (Phase II), Overall survival will be defined as the number of months between Loading Phase enrollment and dea…	Incidence of adverse events (AEs) graded according to National Cancer Institute version 4.03 (NCI CTCAE v4.03) (Phase I and II), The maximum grade for each type of AEs will be recorded for each patient based on NCI CTCAE version 4.0. The frequency of AEs will be tabulated by maximum grade per event across all dose levels and cycles. All patients who receive any study treatment will be considered …	Blood EGF levels, platelet levels, markers of immune response, and antibody functionality (Phase I and II), Blood EGF levels, platelet levels, and biomarkers of immune response will be reported using appropriate descriptive statistics. Associations between these measures will be explored in the overall sample using the correlation coefficients., Up to 12 months from 5th vaccine dose|EGFR and PD-1…	Roswell Park Cancer Institute		ALL	ADULT, OLDER_ADULT	PHASE1|PHASE2	INTERVENTIONAL	2016-12-22	2027-12-09	2027-12-09	2016-11-04		Indiana University Melvin and Bren Simon Comprehensive Cancer Center, Indianapolis, Indiana, 46202, United States|Roswell Park Cancer Institute, Buffalo, New York, 14263, United States|St. Francis Hospital, Roslyn, New York, 11576, United States|Good Samaritan Hospital, West Islip, New York, 11795, United States|University Hospitals Cleveland Medical Center, Cleveland, Ohio, 44106, United States
NCT04267237	A Study of the Efficacy and Safety of RO7198457 in Combination With Atezolizumab Versus Atezolizumab Alone Following Adjuvant Platinum-Doublet Chemotherapy in Participants Who Are ctDNA Positive After Surgical Resection of Stage II-III Non-Small Cell Lung Cancer	https://clinicaltrials.gov/study/NCT04267237	WITHDRAWN	This study will evaluate the efficacy, safety, pharmacokinetics, immunogenicity and biomarkers of RO7198457 plus atezolizumab compared with atezolizumab alone in patients with Stage II-III non-small cell lung cancer (NSCLC) who are circulating tumor DNA (ctDNA) positive following surgical resection and have received standard-of-care adjuvant platinum-doublet chemotherapy.	NO	Non-small Cell Lung Cancer (NSCLC)	DRUG: Atezolizumab|DRUG: RO7198457	Disease-free Survival (DFS), DFS as assessed by the investigator, is defined as the time from randomization to the date of first documented recurrence of NSCLC or occurrence of new primary NSCLC or death due to any cause, whichever occurs first., Up to 62 months	Percentage of Participants with Adverse Events (AEs) and Serious AEs (SAEs) determined according to National Cancer Institute Common Terminology Criteria for Adverse Events, Version 5.0 (NCI CTCAE v5.0), Up to 90 days after the final dose of study drug or until initiation of another systemic anti-cancer therapy (up to approximately 62 months)|Plasma Concentrations of RNA at Specified Timepoints, …		Hoffmann-La Roche		ALL	ADULT, OLDER_ADULT	PHASE2	INTERVENTIONAL	2021-03-31	2025-09-30	2025-09-30	2020-02-12
NCT03639714	A Study of a Personalized Neoantigen Cancer Vaccine	https://clinicaltrials.gov/study/NCT03639714	COMPLETED	The purpose of this study is to evaluate the safety, dose, immunogenicity and early clinical activity of GRT-C901 and GRT-R902, a personalized neoantigen cancer vaccine, in combination with nivolumab and ipilimumab, in patients with metastatic non-small cell lung cancer, microsatellite stable colorectal cancer, gastroesophageal adenocarcinoma, and metastatic urothelial cancer.	NO	Non Small Cell Lung Cancer|Colorectal Cancer|Gastroesophageal Adenocarcinoma|Urothelial Carcinoma	BIOLOGICAL: GRT-C901|BIOLOGICAL: GRT-R902|BIOLOGICAL: nivolumab|BIOLOGICAL: ipilimumab	Incidence of adverse events (AEs), serious adverse events (SAEs), and dose-limiting toxicities (DLTs), Initiation of study treatment through 100 days post-last dose (up to approximately 27 months)|Objective Response Rate (ORR) in Phase 2 using RECIST v1.1, Initiation of study treatment until disease progression (up to approximately 27 months)|Identify the recommended Phase 2 dose (RP2D) of GRT-C9…	Measure the immune response to neoantigens encoded by GRT-C901 and GRT-R902, Baseline to end of treatment (up to approximately 12 months)|Objective Response Rate (ORR) in Phase 1 using RECIST v1.1, Initiation of study treatment until disease progression (up to approximately 4 years)|Duration of response (DOR) using RECIST v1.1, Initiation of study treatment until disease progression (up to approx…		Gritstone bio, Inc.	Bristol-Myers Squibb	ALL	ADULT, OLDER_ADULT	PHASE1|PHASE2	INTERVENTIONAL	2019-02-13	2022-11-10	2022-11-10	2018-08-21		Mayo Clinic Arizona, Phoenix, Arizona, 85054, United States|Mayo Clinic, Jacksonville, Florida, 32224, United States|The University of Chicago, Chicago, Illinois, 60637, United States|Mayo Clinic, Rochester, Minnesota, 55905, United States|Memorial Sloan Kettering Cancer Center, New York, New York, 10017, United States|Columbia University Medical Center, New York, New York, 10032, United States|T…
NCT05228275	Evaluation of Immunologic Response Following COVID-19 Vaccination in Children, Adolescents, and Young Adults With Cancer	https://clinicaltrials.gov/study/NCT05228275	ACTIVE_NOT_RECRUITING	This study evaluates immunologic response following COVID-19 vaccination in children, adolescents, and young adults with cancer. Vaccines work by stimulating the body's immune cells to respond against a specific disease. The immune response produces protection from that disease. Effects from cancer and from treatments for cancer can reduce the body's natural disease fighting ability (called immun…	NO	COVID-19 Infection|Hematopoietic and Lymphatic System Neoplasm|Malignant Solid Neoplasm	PROCEDURE: Biospecimen Collection|OTHER: Survey Administration	Seroprevalence of SARS-CoV-2-specific protective antibodies, Will report the proportion of patients with a serologic response to a protocol-approved COVID-19 vaccine, captured using a test for SARS-CoV-2-specific antibodies via immunoassay, and will report a corresponding 95% confidence interval., 24 months following initial vaccination with a protocol-approved COVID-19 vaccine		Durability of immune response at 6 months, The proportion of patients with an immune response (seropositivity) at 6, 12 and 18 months after the initial dose will be calculated along with a corresponding 95% confidence interval., At 6, 12 and 18 months after each dose|Post-vaccination symptomatic SARS-CoV-2 infections, The proportion of patients with a post-vaccination symptomatic SARS-CoV-2 infec…	Children's Oncology Group	National Cancer Institute (NCI)	ALL	CHILD, ADULT		OBSERVATIONAL	2022-04-08	2027-09-30	2027-09-30	2022-02-08		Children's Hospital of Alabama, Birmingham, Alabama, 35233, United States|Kingman Regional Medical Center, Kingman, Arizona, 86401, United States|UCSF Benioff Children's Hospital Oakland, Oakland, California, 94609, United States|Rady Children's Hospital - San Diego, San Diego, California, 92123, United States|Alfred I duPont Hospital for Children, Wilmington, Delaware, 19803, United States|Child…
NCT06685653	Personalized Neoantigen MRNA Vaccine Combined with Adebrelimab in Non-Small Cell Lung Cancer Patients	https://clinicaltrials.gov/study/NCT06685653	NOT_YET_RECRUITING	This is a phase IIT , it is an open-label study designed to evaluate the safety and tolerability of personalized mRNA tumor vaccine RGL-270 targeting tumor-specific neoantigens and Adebrelimab (a humanized PD-L1 monoclonal antibody) in patients with resectable NSCLC and those with NSCLC who have relapsed or metastasized after first-line standard therapy.	NO	NSCLC	BIOLOGICAL: Adebrelimab+RGL-270|BIOLOGICAL: Adebrelimab+RGL-270/single RGL-270	• Incidence of DLTs, • Incidence of DLTs during the observation period of dose-limiting toxicities (DLTs)., 21 days after first administration of RGL-270 in combination with Adebrelimab|• Safety endpoints, laboratory indicators, 12-lead ECG, United States Eastern Cooperative Oncology Group (ECOG) performance status score, physical examination, vital signs, adverse events/serious adverse events (A…	Change from baseline of LNPs, To evaluate the changes of nanolipid particles (LNPs) in peripheral blood after administration, 18 months/24 months after the first dose|Change from baseline of neoantigen-specific T cell, Change from baseline in neoantigen-specific T cell response positivity rate and response signaling, 18 months/24 months after the frst dose|Change from baseline of ADA, Change from…		Nanjing Tianyinshan Hospital	Jilin Provincial Cancer Hospital	ALL	ADULT, OLDER_ADULT	EARLY_PHASE1	INTERVENTIONAL		2026-11-30		2024-11-12
NCT02439450	A Study of Combination Therapies With Viagenpumatucel-L (HS-110) in Patients With Non-Small Cell Lung Cancer	https://clinicaltrials.gov/study/NCT02439450	COMPLETED	This study will test whether vaccination with viagenpumatucel-L combined with strategies to modulate the immune response is safe for patients with non-small cell lung adenocarcinoma or squamous cell carcinoma for incurable or metastatic disease.	YES	Non-small Cell Lung Cancer	BIOLOGICAL: Viagenpumatucel-L|DRUG: Nivolumab|DRUG: Pembrolizumab|DRUG: Pemetrexed	Phase 1b: Frequency of Treatment Emergent Adverse Events (TEAEs) as Assessed by CTCAE v4.03., The number and percent of patients with a given TEAE will be summarized overall and by system organ class and preferred term by treatment group. The number and percent of patients with TEAEs will be tabulated by maximum severity., Up to 3 years			Heat Biologics		ALL	ADULT, OLDER_ADULT	PHASE1|PHASE2	INTERVENTIONAL	2015-04-15	2021-05-03	2022-11-04	2015-05-08	2023-09-21	University of Arizona Cancer Center, Tucson, Arizona, 85724, United States|UC San Diego, La Jolla, California, 92093, United States|BRRH Lynn Cancer Institute, Boca Raton, Florida, 33486, United States|Memorial Cancer Institute, Pembroke Pines, Florida, 33028, United States|Horizon Oncology Research, Lafayette, Indiana, 47905, United States|Ashland-Bellefonte Cancer Center, Ashland, Kentucky, 411…
NCT00924092	An Open Label Phase I Study to Eval the Safety and Tolerability of a Vaccine (GI-6207) Consisting of Whole, Heat-killed Recombinant Saccharomyces Cerevisiae (Yeast) Genetically Modified to Express CEA Protein in Adults With Metastatic CEA-expressing ...	https://clinicaltrials.gov/study/NCT00924092	COMPLETED	Objectives: * To find out the maximum tolerated dose of the GI-6207 vaccine (the highest dose that does not cause unacceptable side effects), and to evaluate any side effects. * To see if GI-6207 has any effect on patients tumors. * To learn how the vaccine causes immune responses against the cancer. Eligibility: * Patients 18 years of age and older who have been diagnosed with a cancer that has …	NO	Prostate Cancer|Breast Cancer|Lung Cancer|Colorectal Cancer|Head and Neck Cancer	BIOLOGICAL: GI-6207 [Recombinant Saccharomyces Cerevisia|DRUG: (Yeast CEA Vaccine)(GI-6207[Recombinant Sarrcharomyces Cerevusua-CEA (610D)])	To determine the safety and tolerability of escalating doses of a heated-killed yeast-based vaccine that targets tumors that express CEA.	To evaluate CD4 and CD8 immunologic response. To evaluate humoral immune response to yeast antigen. To evaluate evidence of clinical benefit such as PFS, OR, &amp; decreases in circulating tumor cells &amp; tumor markers.		National Cancer Institute (NCI)		ALL	ADULT, OLDER_ADULT	PHASE1	INTERVENTIONAL	2009-03-13		2012-08-02	2009-06-18		National Institutes of Health Clinical Center, 9000 Rockville Pike, Bethesda, Maryland, 20892, United States
NCT01522820	Vaccine Therapy With or Without Sirolimus in Treating Patients With NY-ESO-1 Expressing Solid Tumors	https://clinicaltrials.gov/study/NCT01522820	COMPLETED	This phase I trial studies the side effects and best schedule of vaccine therapy with or without sirolimus in treating patients with cancer-testis antigen (NY-ESO-1) expressing solid tumors. Biological therapies, such as sirolimus, may stimulate the immune system in different ways and stop tumor cells from growing. Vaccines made from a person's white blood cells mixed with tumor proteins may help…	NO	Anaplastic Astrocytoma|Anaplastic Oligoastrocytoma|Anaplastic Oligodendroglioma|Estrogen Receptor Negative|Estrogen Receptor Positive|Glioblastoma|Hormone-Resistant Prostate Cancer|Metastatic Prostate Carcinoma|Metastatic Renal Cell Cancer|Recurrent Adult Brain Neoplasm|Recurrent Bladder Carcinoma|Recurrent Breast Carcinoma|Recurrent Colorectal Carcinoma|Recurrent Esophageal Carcinoma|Recurrent G…	BIOLOGICAL: DEC-205/NY-ESO-1 Fusion Protein CDX-1401|OTHER: Laboratory Biomarker Analysis|OTHER: Pharmacological Study|DRUG: Sirolimus	Incidence of adverse events in patients receiving the DEC-205/NY-ESO-1 fusion protein CDX-1401 with and without sirolimus, as evaluated according to the NCI CTCAE scale version 4.0, The safe schedule of the combinatorial regimen is established at the dose before 2/6 patients experience dose-limiting toxicity. Estimated using a one-sided, 95%, exact binomial confidence interval (Clopper-Pearson).,…	NY-ESO-1 specific cellular immunity, Analyzed via an analysis-of-covariance (ANCOVA) model with post-treatment levels modeled as a function pretreatment levels and main effects corresponding to the 3 + 3 design., Up to 12 months post-treatment|NY-ESO-1 specific humoral immunity, ANCOVA model with post-treatment levels modeled as a function pretreatment levels and main effects corresponding to the…	Time to disease progression, Up to 12 months post treatment	Roswell Park Cancer Institute	National Cancer Institute (NCI)	ALL	ADULT, OLDER_ADULT	PHASE1	INTERVENTIONAL	2012-03-01	2016-07-01	2016-07-01	2012-02-01		Roswell Park Cancer Institute, Buffalo, New York, 14263, United States
NCT06429020	Sonography for COVID-19 Vaccines Related Reactive Lymphadenopathy	https://clinicaltrials.gov/study/NCT06429020	COMPLETED	This study aimed to provide vast clinical information to facilitate breast sonographic examination for participants who underwent recent SARS-CoV-2 vaccination. Among different SARS-CoV-2 vaccines in the Asian Taiwanese population, reactive axillary lymphadenopathy was investigated through breast sonographic findings and clinical data analysis. The sample included participants with recent vaccina…	NO	Reactive Axillary Lymphadenopathy for SARS-CoV-2 Vaccines in the Asian Taiwanese Population	BIOLOGICAL: the AstraZeneca ChAdOx1 (AZ) vaccine, Moderna mRNA-1273 (Moderna) vaccine, and Pfizer-BioNTech BNT162b2 (BNT) vaccine.	Presentation of axillary lymphadenopathy in sonographic examination, through study completion, an average of 1 year			Chimei Medical Center		FEMALE	ADULT, OLDER_ADULT		OBSERVATIONAL	2023-01-01	2023-12-31	2023-12-31	2024-05-24		ChiMei Medical Center, Tainan City, 710402, Taiwan
NCT04878796	Effectiveness of mRNA Covid-19 Vaccines on Cancer Patients:Observational Study. (ANTICOV)	https://clinicaltrials.gov/study/NCT04878796	UNKNOWN	Based on recent data, COVID (COV) vaccination in cancer patients (pts) is strictly recommended. For oncologic pts,2 types of m-RNA vaccines have been approved: BNT162b2 (Pfizer, Biontech) and mRNA-1273 (Moderna, NIAID). In immunocompetent population, the administration of 2 doses confers 95% protection against COV. However, protection conferred by vaccines, adverse events (AEs) and correlations w…	NO	Cancer|Covid-19|Vaccine Response	DIAGNOSTIC_TEST: Serum collection, adverse events collection	Number of symptomatic patients affected by COVID-19, Evaluating the protection conferred by vaccination, by detecting the number of symptomatic pts affected by COV, diagnosed 7-60 days after the 2nddose of vaccine. Confirmed of COV infection is defined according to the Food and Drug Administration criteria combined with a nasopharyngeal swab, positive for SARS-Cov-2, obtained during the symptomat…	Antibodies variation at different timepoints, Two tests are used: LIAISON SARS-Cov-2 TrimericSIgG and Elecsys anti-SARS-Cov-2; The combined use of the two dosages in this vaccinated population will allow an assessment of the pre-vaccine immunological status and the characterization of the antibodies produced after the vaccination stimulus, baseline and 30(±7), 180(±7),365(±7)days after the 2nd do…		Azienda Socio Sanitaria Territoriale di Cremona		ALL	ADULT, OLDER_ADULT		OBSERVATIONAL	2021-05-24	2021-10-01	2022-05-01	2021-05-07		UO Oncologia, ASST di Cremona, Cremona, Lombardia, 26100, Italy
NCT02432963	Vaccine Therapy and Pembrolizumab in Treating Patients With Solid Tumors That Have Failed Prior Therapy	https://clinicaltrials.gov/study/NCT02432963	ACTIVE_NOT_RECRUITING	This phase I trial studies the side effects of vaccine therapy and pembrolizumab in treating patients with solid tumors that have spread to other places in the body and usually cannot be cured or controlled with treatment, that have failed prior therapy, and that cannot be removed by surgery. Vaccines made from a gene-modified virus may help the body build an effective immune response to kill tum…	NO	Adult Solid Neoplasm|Bladder Carcinoma|Colon Carcinoma|Estrogen Receptor Negative|Head and Neck Squamous Cell Carcinoma|Hepatocellular Carcinoma|HER2/Neu Negative|Melanoma|Non-Small Cell Lung Carcinoma|Pancreatic Carcinoma|Progesterone Receptor Negative|Rectal Carcinoma|Renal Cell Carcinoma|Soft Tissue Sarcoma|Triple-Negative Breast Carcinoma|TP53 Gene Mutation|Unresectable Solid Neoplasm	OTHER: Laboratory Biomarker Analysis|BIOLOGICAL: Modified Vaccinia Virus Ankara Vaccine Expressing p53|BIOLOGICAL: Pembrolizumab	Tolerability of combined modified vaccinia virus Ankara vaccine expressing p53 and pembrolizumab, using the National Cancer Institute Common Terminology Criteria for Adverse Events version 4.3, Up to week 20	Clinical responses, assessed by the modified Response Evaluation Criteria in Solid Tumors (RECIST), Evaluated using immune-related response criteria (irRECIST, irRC)., Up to week 19|T cell reactivity to p53, assessed by flow cytometry, Immunosuppressive cell types (MDSC, Tregs) and other selected lymphocyte subsets and markers including PD-1, PDL-1 and PDL-2 will be quantified. The Wilcoxon rank-…		City of Hope Medical Center	National Cancer Institute (NCI)	ALL	ADULT, OLDER_ADULT	PHASE1	INTERVENTIONAL	2016-06-14	2017-12-04	2025-10-31	2015-05-04		City of Hope Medical Center, Duarte, California, 91010, United States
NCT02661659	A Phase Ib Trial of a Maintenance Multipeptide Vaccine (S-588210) in Patients With Unresectable Malignant Pleural Mesothelioma Without Progression After First-Line Chemotherapy	https://clinicaltrials.gov/study/NCT02661659	WITHDRAWN	A phase Ib study investigating the safety, the immunogenicity and the optimal administration frequency of the S-588210 5-peptide vaccine in MPM patients without progression after pemetrexed-based chemotherapy will be conducted. Additionally, to identify more accurate predictive biomarkers of response to S-588210, T-cell-receptor-sequencing (TCR) pre- and post-vaccination will be performed in bloo…	NO	Malignant Pleural Mesothelioma (MPM)	BIOLOGICAL: Multipeptide vaccine S-588210	Proportion of patients who show in vitro cytotoxic T lymphocyte induction to at least 2 of the 5 antigens determined by Enzyme-Linked ImmunoSpot (ELISPOT) assay, Within 8 months from initiation of vaccination	Toxicity per Common Terminology Criteria for Adverse Events (CTCAE) v4.03, Up to 4 weeks|Disease control rate defined as the proportion of patients who are assessed as having complete response (CR), partial response (PR), or stable disease (SD) (>3 months), 6 months|6-month progression-free survival (PFS) rate, 6 months|Peptide-specific cytotoxic T lymphocyte response determined by Enzyme-Linked …		University of Chicago		ALL	ADULT, OLDER_ADULT	PHASE1	INTERVENTIONAL	2016-06-12	2017-10-03	2017-10-03	2016-01-22		University of Chicago, Chicago, Illinois, 60637, United States
NCT03552718	QUILT-2.025 NANT Neoepitope Yeast Vaccine (YE-NEO-001): Adjuvant Immunotherapy Using a Personalized Neoepitope Yeast-Based Vaccine To Induce T-Cell Responses In Subjects W/ Previously Treated Cancers.	https://clinicaltrials.gov/study/NCT03552718	ACTIVE_NOT_RECRUITING	This is a phase 1 study to evaluate the safety, the Recommended Phase 2 Dose (RP2D), and preliminary efficacy of a personalized neoepitope yeast-based vaccine, YE-NEO-001, in subjects who have completed potentially curative therapy for their solid cancer and who would otherwise be entering a period of surveillance for recurrent disease.	NO	Colorectal Cancer|Breast Cancer|Head and Neck Squamous Cell Carcinoma|Melanoma|Non Small Cell Lung Cancer|Pancreatic Cancer|Liver Cancer	BIOLOGICAL: YE-NEO-001	Incidence of treatment-emergent adverse events, 19 months|Recommended Phase 2 Dose, 19 months	Recurrence rate, The appearance of any lesion that is confirmed by biopsy (in subjects with no evidence of disease (NED) at the start of the treatment only), 19 months|Disease-free survival (DFS), The time from the date of first YE-NEO-001 treatment to the date of disease recurrence or death (any cause), whichever occurs first (in subjects with NED at the start of treatment only), 24 months|Overa…		NantBioScience, Inc.		ALL	ADULT, OLDER_ADULT	PHASE1	INTERVENTIONAL	2018-08-10	2025-07-15	2025-12-30	2018-06-12		Chan Soon-Shiong Institute for Medicine, El Segundo, California, 90245, United States
NCT05025514	Retrospective Study of COVID-19 Vaccines in Patients Undergoing Immunotherapy for Cancer.	https://clinicaltrials.gov/study/NCT05025514	UNKNOWN	The investigators wish to set up a pharmaco-epidemiological cohort within the Hospital Territorial Groups of the Cévennes-Gard Camargue, East-Hérault and Haute-Garonne and West Tarn on a specific population, patients undergoing immunotherapy for cancer, as currently there is no data available under "real life" conditions following anti-COVID vaccination19. The hypothesis is that patients undergoi…	NO	Cancer|Immunotherapy		Tolerance of immunotherapy following anti-COVID-19 vaccination, All local adverse events (pain, rashes, bruising, lymphadenopathy) and systemic adverse events (fever, headaches, fatigue, myalgia, arthralgia, nausea, shivering, diarrhoea, allergic reaction) will be recorded., 24 hours after the vaccination|Tolerance of immunotherapy following anti-COVID-19 vaccination, All local adverse events (pa…	A. Tolerance of immunotherapy after anti-COVID-19 vaccination, Any adverse events related to the immunotherapy qualified as Grade ≥3 according to the Common Terminology Criteria for Adverse Events classification (NCI CTCAE V5.0) will be recorded., 24 hours after the vaccination|A. Tolerance of immunotherapy after anti-COVID-19 vaccination, Any adverse events related to the immunotherapy qualified…	Sex of patients, Male/Female, Day 0|Age of patients, In years, Day 0|Weight of patients, In kilograms, Day 0|Height of patients, In centimeters, Day 0|Patients' WHO status, The clinical status on the WHO COVID-19 ordinal scale. The WHO ordinal scale ranges from 0 to 8 in which 0 = no COVID-19 infection and 8 = death, Day 0|Type of cancer and its location, The type of cancer and its location will …	Centre Hospitalier Universitaire de Nīmes	University Hospital, Montpellier|Institut du Cancer de Montpellier - Val d'Aurelle|Centre Hospitalier de Bagnols-sur-Cèze|Centre Hospitalier du Bassin de Thau|University Hospital, Toulouse|Centre Hospitalier de Cahors|Centre Hospitalier d'Auch|Centre Hospitalier Intercommunal de Castres|Centre Hospitalier d'Albi|Clinique Claude Bernard, Albi|Centre Hospitalier de Bigorre - Tarbes|Clinique La Croi…	ALL	ADULT, OLDER_ADULT		OBSERVATIONAL	2021-10-19	2024-01-01	2024-06-01	2021-08-27		Clinique Claude Bernard, Albi, 81000, France|Centre Hospitalier d'Albi, Albi, France|Centre Hospitalier d'Alès, Alès, 30100, France|CH d'Auch, Auch, 32008, France|CH de Bagnols sur Cèze, Bagnols-sur-Cèze, France|CH de Cahors, Cahors, France|Clinique des Cèdres - Capio, Cornebarrieu, 31700, France|Institut de Cancer de Montpellier, Montpellier, 34000, France|Clinique La Croix du Sud, Quint-Fonsegr…
NCT03127098	QUILT-3.040: ETBX-011 (Ad5 [E1-, E2b-]-CEA(6D)) Vaccine in Combination With ALT-803 (Super-agonist IL-15) in Subjects Having CEA-Expressing Cancer	https://clinicaltrials.gov/study/NCT03127098	TERMINATED	This is a phase 1b/2 study to evaluate the safety, tolerability, and efficacy of ETBX-011 vaccine used in combination with ALT-803 in subjects with locally advanced or metastatic CEA-expressing cancers whose tumor has recurred after standard-of-care treatment.	YES	Thyroid Cancer|Colon Cancer|Ovarian Cancer|Breast Cancer|Lung Cancer|Pancreatic Cancer	BIOLOGICAL: ETBX-011|BIOLOGICAL: ALT-803	Number of Participants With Dose-Limiting Toxicities, 9 weeks	Duration of Response, The duration of overall response was measured from the time measurement criteria are met for CR or PR (whichever was first recorded) until the first date that recurrent or PD was objectively documented (taking as reference for PD the smallest measurements recorded since the treatment started)., Up to 11 weeks|Progression Free Survival, PFS was defined as the time from the da…		NantCell, Inc.		ALL	ADULT, OLDER_ADULT	PHASE1|PHASE2	INTERVENTIONAL	2017-06-26	2017-12-07	2017-12-07	2017-04-25	2024-08-06	Medical Oncology Associates, Spokane, Washington, 99208, United States
NCT06472245	Trial of Therapeutic Cancer Vaccine OSE2101 in Patients With Non-Small Cell Lung Cancer and Secondary Resistance to Immune Checkpoint Inhibitor	https://clinicaltrials.gov/study/NCT06472245	RECRUITING	Multicenter, randomized (2:1), open-label phase 3 study in HLA-A2 positive patients with squamous and non-squamous metastatic NSCLC with ICI secondary resistance. Patients will be randomized into 2 arms (randomization 2:1): experimental Arm A with OSE2101 monotherapy or control Arm B SoC with docetaxel monotherapy. Stratification factors will be histology (squamous versus non squamous) and ECOG P…	NO	Patients With Non-Small Cell Lung Cancer	DRUG: OSE2101|DRUG: Docetaxel|DEVICE: NGS HLAA2 assay	OS defined as time from randomization to death, OS defined as time from randomization to death of any cause, censored until the data analysis cut-off date, From randomization date through study completion, an average of 3 years			OSE Immunotherapeutics	Exystat|Genome Diagnostics (GenDx)	ALL	ADULT, OLDER_ADULT	PHASE3	INTERVENTIONAL	2024-12-03	2027-12-15	2028-12-15	2024-06-25		Clinical Research Advisors, LLC, Beverly Hills, California, 90211, United States|Clinical Research Advisors - Encino, Encino, California, 90211, United States|Clinical Research Advisors - West Hollywood, Los Angeles, California, 90048, United States|Clinical Research Advisors - Korea Town, Los Angeles, California, 90211, United States|SCL Health - Saint Joseph Hospital Cancer Center, Littleton, C…
NCT05269381	Personalized Neoantigen Peptide-Based Vaccine in Combination With Pembrolizumab for Treatment of Advanced Solid Tumors	https://clinicaltrials.gov/study/NCT05269381	RECRUITING	This phase I trial tests the safety and tolerability of an experimental personalized vaccine when given by itself and with pembrolizumab in treating patients with solid tumor cancers that have spread to other places in the body (advanced). The experimental vaccine is designed target certain proteins (neoantigens) on individuals' tumor cells. Immunotherapy with monoclonal antibodies, such as pembr…	NO	Anatomic Stage III Breast Cancer AJCC v8|Anatomic Stage IIIA Breast Cancer AJCC v8|Anatomic Stage IIIB Breast Cancer AJCC v8|Anatomic Stage IIIC Breast Cancer AJCC v8|Anatomic Stage IV Breast Cancer AJCC v8|Clinical Stage III Cutaneous Melanoma AJCC v8|Clinical Stage III Gastric Cancer AJCC v8|Clinical Stage III Gastroesophageal Junction Adenocarcinoma AJCC v8|Clinical Stage III Merkel Cell Carci…	DRUG: Cyclophosphamide|BIOLOGICAL: Neoantigen Peptide Vaccine|BIOLOGICAL: Pembrolizumab|BIOLOGICAL: Sargramostim	Incidence of adverse events, The maximum grade for each type of adverse event will be recorded for each patient. The attribution, grade, and type of adverse event (AE), the dose level, the tumor type, and the prior treatment will be tabulated for each patient, Up to 2 years from first vaccine administration	The number and percentage of participants who completed the sequencing with satisfactory data quality registration and identified at least 10 actionable peptides, meet the eligibility criteria for registration, and able to initiate vaccine production, Feasibility will be defined as the number and percentage of participants who completed the sequencing with satisfactory data quality registration a…	Objective response rate (ORR), The total ORR (partial response \[PR\]+complete response \[CR\] rate) at the recommend dose will be reported. For each patient at the recommend dose, CR or PR will be confirmed based on at least two consecutive evaluations with 6 weeks apart or at the next re-staging scans if it is determined as reasonable by the treating physician., Within 12 weeks|Immunity persist…	Mayo Clinic		ALL	ADULT, OLDER_ADULT	PHASE1|PHASE2	INTERVENTIONAL	2022-03-31	2025-02-24	2026-02-24	2022-03-08		Mayo Clinic in Florida, Jacksonville, Florida, 32224-9980, United States
NCT04040231	Using a Targeted Cancer Vaccine (Galinpepimut-S) With Immunotherapy (Nivolumab) in Mesothelioma	https://clinicaltrials.gov/study/NCT04040231	COMPLETED	The purpose of this study is to test whether it is safe to give Galinpepimut-S and Nivolumab together in patients with mesothelioma.	NO	Mesothelioma|Pleural Mesothelioma|Wilms Tumor	BIOLOGICAL: Galinpepimut-S|DRUG: Nivolumab|BIOLOGICAL: Sargramostim	Maximum tolerated dose, A dose will be considered tolerable if there are no more than 2 out of 10 participants with dose limiting toxicities., up to 24 months			Memorial Sloan Kettering Cancer Center		ALL	ADULT, OLDER_ADULT	PHASE1	INTERVENTIONAL	2019-07-24	2024-11-14	2024-11-14	2019-07-31		Memorial Sloan Kettering Basking Ridge, Basking Ridge, New Jersey, 07920, United States|Memorial Sloan Kettering Monmouth, Middletown, New Jersey, 07748, United States|Memorial Sloan Kettering Cancer Center @ Commack, Commack, New York, 11725, United States|Memorial Sloan Kettering Westchester, Harrison, New York, 10604, United States|Memorial Sloan - Kettering Cancer Center, New York, New York, …
NCT02661100	A Trial of CDX-1401 in Combination With Poly-ICLC and Pembrolizumab, in Previously Treated Advanced Solid Tumor Patients	https://clinicaltrials.gov/study/NCT02661100	WITHDRAWN	This study will look at the safety of the combination of three drugs (CDX-1401, Poly-ICL, and Pembrolizumab) and its effect on decreasing tumors. Pembrolizumab is an experimental cancer drug. CDX-1401 is a tumor specific antigen and Poly-ICL is a Toll-like receptor agonist tumor specific antigens which when combined with Pembrolizumab may increase the tumor response to this drug.	NO	Non Small Cell Lung Cancer|Advanced Triple Negative Breast Cancer|Small Cell Lung Cancer|Urothelial Cancer|Mesothelioma|Malignant Melanoma	DRUG: Pembrolizumab|BIOLOGICAL: CDX-1401|BIOLOGICAL: Poly-ICLC	Dose Limiting Toxicity, Dose limiting toxicity (DLT) will be defined as any side effects which are attributable to the study treatment during the first 28 days of therapy (Cycle 1). The dose limiting toxicity will be based on the tolerability observed during treatment., Up to 28 days of therapy (Cycle 1)	Objective Response Rate for combination therapy, Tumor response will be assessed using immune-related Response Criteria (irRC). The objective response rate will be estimated based on the crude proportion of patients who achieve complete response (CR) or partial response (PR). Complete response is defined as the disappearance of all lesions in two consecutive observations not less than 4 weeks apa…		Case Comprehensive Cancer Center		ALL	ADULT, OLDER_ADULT	PHASE1|PHASE2	INTERVENTIONAL	2017-01-01	2018-07-01	2018-07-01	2016-01-22
NCT02117024	A Phase 2 Study of Viagenpumatucel-L (HS-110) in Patients With Non-Small Cell Lung Cancer	https://clinicaltrials.gov/study/NCT02117024	TERMINATED	Determine whether viagenpumatucel-L combined with low-dose cyclophosphamide prolongs survival in patients with NSCLC who failed 2 or 3 prior lines of therapy for incurable or metastatic disease compared with chemotherapy alone.	YES	Non Small Cell Lung Cancer	DRUG: Viagenpumatucel-L|DRUG: Metronomic Cyclophosphamide|DRUG: Physician's Choice Regimen (Vinorelbine, Erlotinib, Gemcitabine, Paclitaxel, Docetaxel, Pemetrexed)	Overall Survival (OS), Overall survival (OS) calculated as the duration of survival from the date of randomization to the date of death from any cause, or was censored on the date the patient was last known to be alive. Survival time was calculated from the randomization date up to the date of death,or censored on the date that the patient was last known to be alive (last available visit date) ut…	Frequency of Adverse Events: Number of Participants With Treatment-Emergent Adverse Events (TEAE), Evaluate the safety of the combination of viagenpumatucel-L and low-dose cyclophosphamide by frequency of Treatment-Emergent Adverse Events, Up to 3 years|Disease Control Rate (DCR), Evaluate overall immune-related DCR (irDCR) and also DCR by Response Evaluation Criteria in Solid Tumors (RECIST) (co…		Heat Biologics		ALL	ADULT, OLDER_ADULT	PHASE2	INTERVENTIONAL	2014-07-01	2017-12-01	2018-04-01	2014-04-17	2020-02-05	Highlands Oncology Group, Rogers, Arkansas, 72758, United States|University of California San Diego, La Jolla, California, 92093, United States|University of California at Los Angeles, Los Angeles, California, 90029, United States|University of California Davis, Sacramento, California, 95817, United States|Georgia Regents University, Augusta, Georgia, 30912, United States|University of Maryland G…
NCT03953235	A Study of a Personalized Cancer Vaccine Targeting Shared Neoantigens	https://clinicaltrials.gov/study/NCT03953235	COMPLETED	The purpose of this study is to evaluate the dose, safety, immunogenicity and early clinical activity of GRT-C903 and GRT-R904, a neoantigen-based therapeutic cancer vaccine, in combination with immune checkpoint blockade, in patients with advanced or metastatic non-small cell lung cancer, microsatellite stable colorectal cancer, pancreatic cancer, and shared neoantigen-positive tumors. Based on …	NO	Non-Small Cell Lung Cancer|Colorectal Cancer|Pancreatic Cancer|Solid Tumor|Shared Neoantigen-Positive Solid Tumors	BIOLOGICAL: GRT-C903|BIOLOGICAL: GRT-R904|BIOLOGICAL: nivolumab|BIOLOGICAL: ipilimumab	Incidence of adverse events (AEs), serious adverse events (SAEs), and dose limiting toxicities (DLTs), Initiation of study treatment through 100 days post-last dose (up to approximately 27 months)|Objective Response Rate (ORR) in Phase 2 using RECIST v1.1, Initiation of study treatment until disease progression (up to approximately 27 months)|Identify the recommended Phase 2 dose (RP2D) of GRT-C9…	Measure the immune response to the neoantigens encoded by GRT-C903 and GRT-R904, Baseline to end of treatment (up to approximately 12 months)|Objective Response Rate (ORR) in Phase 1 using RECIST v1.1, Initiation of study treatment until disease progression (up to approximately 27 months)|Duration of response (DOR) using RECIST v1.1, Initiation of study treatment until disease progression (up to …		Gritstone bio, Inc.	Bristol-Myers Squibb	ALL	ADULT, OLDER_ADULT	PHASE1|PHASE2	INTERVENTIONAL	2019-07-18	2023-03-10	2023-03-10	2019-05-16		Mayo Clinic Arizona, Phoenix, Arizona, 85054, United States|UCLA Medical Center, Santa Monica, California, 90404, United States|Mayo Clinic Florida, Jacksonville, Florida, 32224, United States|University of Chicago Medicine, Comprehensive Cancer Center, Chicago, Illinois, 60637, United States|Mayo Clinic Rochester, Rochester, Minnesota, 55905, United States|Columbia University Medical Center, Her…
NCT05045404	Poziotinib and Ramucirumab for the Treatment of EGFR Exon 20 Mutant Stage IV Non-small Cell Lung Cancer	https://clinicaltrials.gov/study/NCT05045404	WITHDRAWN	This phase II trial tests whether poziotinib and ramucirumab work to shrink tumors in patients with EGFR Exon 20 gene mutant stage IV non-small cell lung cancer. Poziotinib may stop the growth of tumor cells by blocking some of the enzymes needed for cell growth. Ramucirumab is a monoclonal antibody that may interfere with the ability of cancer cells to grow and spread. Giving poziotinib and ramu…	NO	Metastatic Lung Non-Small Cell Carcinoma|Stage IV Lung Cancer AJCC v8|Stage IVA Lung Cancer AJCC v8|Stage IVB Lung Cancer AJCC v8	DRUG: Poziotinib Hydrochloride|BIOLOGICAL: 1429757-68-5, HM781-36B, NOV-1201 Hydrochloride, NOV120101 Hydrochloride, Poziotinib HCl, POZIOTINIB HYDROCHLORIDE	Progression-free survival, Estimated using the Kaplan and Meier method., From start of treatment to time of progression or death, whichever occurs first, assessed up to 3 years			M.D. Anderson Cancer Center		ALL	ADULT, OLDER_ADULT	PHASE2	INTERVENTIONAL	2021-06-16	2023-02-02	2023-02-02	2021-09-16
NCT04263051	Evaluation of UCPVax Plus Nivolumab as Second Line Therapy in Advanced Non Small Cell Lung Cancer	https://clinicaltrials.gov/study/NCT04263051	COMPLETED	Lung cancer is the most commonly diagnosed malignancy and the leading cause of cancer-related mortality both in men and women worldwide. The past few years have demonstrated great progress in the field of tumor immunotherapy through agents that address mechanisms of immune escape notably, so called immune checkpoint inhibitors (ICB). Indeed, ICB have emerged as a fatal weapon in the anticancer tr…	NO	Advanced Non-small Cell Lung Cancer	DRUG: UCPVax + Nivolumab|DRUG: standard chemotherapy	6 months Progression-Free Survival (PFS) rate, PFS is defined by the duration from the date of initiation of the treatment to the disease progression (RECIST) or death from any cause whichever occurs first, censoring cases without progression at the date of last disease assessment., 6 months after the date of initiation of treatment (1st day of 1st cycle of chemotherapy)			Centre Hospitalier Universitaire de Besancon	Bristol-Myers Squibb|Fondation ARC	ALL	ADULT, OLDER_ADULT	PHASE2	INTERVENTIONAL	2020-09-09	2023-11-22	2024-11-28	2020-02-10		CHU of Besançon, Besançon, 250000, France|CHU Bordeaux, Bordeaux, France|Centre Georges François Leclerc, Dijon, France|Institut de Cancérologie Privé CCGM, Montpellier, France|CH Mulhouse, Mulhouse, France|CHU de Nîmes, Nîmes, France|Institut Jean Godinot, Reims, France|Institut de Cancérologie de l'Ouest, Saint-Herblain, France
NCT02470468	Evaluation of Safety and Efficacy of DCVAC/LuCa (Immunotherapy of Lung Cancer) in Patients With Metastatic Lung Cancer	https://clinicaltrials.gov/study/NCT02470468	COMPLETED	The purpose of the study is to compare efficacy of DCVAC/LuCa + chemotherapy +/- immune enhancers vs. chemotherapy alone in patients with stage IV NSCLC, as measured by progression free survival (PFS).	NO	Stage IV Non-small Cell Lung Cancer	BIOLOGICAL: DCVAC add on to SOC|BIOLOGICAL: DCVAC and immune enhancers add on to SOC|OTHER: Standard of Care Chemotherapy	Comparison efficacy of DCVAC/LuCa + chemotherapy +/- immune enhancers vs. chemotherapy alone in patients with stage IV NSCLC, as measured by progression free survival (PFS)., 17 months	Comparison of safety in patients treated with DCVAC/LuCa + chemotherapy +/- immune enhancers vs. chemotherapy alone. (AEs, SAEs, laboratory abnormalities, vital signs), 17 months|Further comparison of efficacy of DCVAC/LuCa + chemotherapy +/- immune enhancers vs. chemotherapy alone, as measured by objective response rate and duration of response (per RECIST 1.1)., 17 months|Further comparison of …		SOTIO a.s.		ALL	ADULT, OLDER_ADULT	PHASE1|PHASE2	INTERVENTIONAL	2014-12-01	2018-01-01	2021-11-01	2015-06-12		Brno, 625 00, Czechia|Hradec Kralove, 500 05, Czechia|Jindřichův Hradec, 377 38, Czechia|Kutna Hora, 284 01, Czechia|Nachod, 547 69, Czechia|Olomouc, 775 20, Czechia|Ostrava, 708 52, Czechia|Pardubice, 530 03, Czechia|Plzen, 305 99, Czechia|Praha, 128 08, Czechia|Praha, 140 59, Czechia|Praha, 150 06, Czechia|Pribram, 261 95, Czechia|Usti nad Labem, 401 13, Czechia|Zlin, 762 75, Czechia|Kosice, 04…
NCT03689192	Arginase-1 Peptide Vaccine in Patients With Metastatic Solid Tumors	https://clinicaltrials.gov/study/NCT03689192	COMPLETED	In this phase I first-in-humans-study a vaccine consisting of arginase-1 (ARG1) peptides and the adjuvant Montanide ISA-51 will be tested in ten patients with metastatic solid tumors. Patients will be treated with an ARG1 vaccine every third week for 45 weeks.	YES	Non Small Cell Lung Cancer|Urothelial Carcinoma|Malignant Melanoma|Ovarian Cancer|Colorectal Cancer|Breast Cancer|Squamous Cell Carcinoma of the Head and Neck|Metastatic Cancer	BIOLOGICAL: ARG1-18,19,20	Adverse Events Evaluated by CTCAE 4.0, Patients were evaluated according to Common Terminology Criteria for Adverse Events (CTCEA). An adverse event (AE) is an abnormal clinical finding. Each participant was assessed from start of treatment until 6 months after the last vaccine., 0 - 75 weeks	Immune Responses, To evaluate the immunological impact of the ARG1-18,19,20 peptide vaccines using blood samples and tumor biopsies., project blood samples were taken at baseline and every 3 months for a maximum of 1,5 year. Tumor biopsies were taken at baseline and after 3 months if possible.|Overall Survival, Overall Survival (OS) defined as time from treatment initiation to death, will be desc…		Herlev Hospital		ALL	ADULT, OLDER_ADULT	PHASE1	INTERVENTIONAL	2018-12-17	2022-01-19	2022-01-19	2018-09-28	2023-02-28	Center for Cancer Immune Therapy Dept. of Hematology/oncology, Copenhagen, Herlev, 2730, Denmark
NCT01997190	Intrapleural AdV-tk Therapy in Patients With Malignant Pleural Effusion	https://clinicaltrials.gov/study/NCT01997190	COMPLETED	This is a phase I study of intrapleural AdV-tk therapy in patients with malignant pleural effusion (MPE). The primary objective is to test the safety of intrapleural AdV-tk therapy. Secondary objectives are to evaluate clinical efficacy and biologic activity	NO	Malignant Pleural Effusion|Lung Cancer|Mesothelioma|Breast Cancer|Ovarian Cancer	BIOLOGICAL: AdV-tk + valacyclovir	Incidence of treatment emergent adverse events, 8 weeks	Progression-free survival, 5 years|Overall survival, 10 years		Candel Therapeutics, Inc.	University of Pennsylvania	ALL	ADULT, OLDER_ADULT	PHASE1	INTERVENTIONAL	2013-10-01	2015-12-01	2018-02-01	2013-11-28		University of Pennsylvania, Philadelphia, Pennsylvania, 19104, United States
NCT05557591	A Trial to Learn How the Cancer Vaccine BNT116 in Combination With Cemiplimab Works and How Safe the Combination is in Adults With Advanced Non-small Cell Lung Cancer (EMPOWERVAX Lung 1)	https://clinicaltrials.gov/study/NCT05557591	RECRUITING	This study is researching an investigational drug, called BNT116, in combination with cemiplimab. BNT116 and cemiplimab will each be called a "study drug", and together be called "study drugs". The study is focused on patients who have advanced non-small cell lung cancer (NSCLC). The aims of this study are to see how safe and tolerable BNT116 is in combination with cemiplimab and to see how effec…	NO	Advanced Non-Small Cell Lung Cancer	DRUG: BNT116|DRUG: Cemiplimab	Objective response rate (ORR) as assessed by blinded independent review committee (BIRC) using Response Evaluation Criteria in Solid Tumors version 1.1 (RECIST 1.1), Proportion of patients with a best overall response of confirmed complete response (CR) or partial response (PR), Up to 136 weeks from randomization	ORR by investigator assessment, Proportion of patients with a best overall response of confirmed CR or PR, Up to 136 weeks from randomization|Duration of Response (DOR) as assessed by BIRC using RECIST 1.1, The time from first response of CR or PR to first radiographic progression or death due to any cause for patients with confirmed CR or PR, Up to 3 years from last patient randomized|DOR by inv…		Regeneron Pharmaceuticals	BioNTech SE	ALL	ADULT, OLDER_ADULT	PHASE2	INTERVENTIONAL	2023-04-21	2027-03-02	2027-06-07	2022-09-28		The Oncology Institute of Hope and Innovation, Los Angeles, California, 90033, United States|University of California Irvine, Orange, California, 92697, United States|UCLA Medical Center, Santa Monica, California, 90095, United States|Norton Cancer Institute, Downtown, Louisville, Kentucky, 40202, United States|Dana Farber/Harvard Cancer Center, Boston, Massachusetts, 02215, United States|San Jua…
NCT00002454	Papilloma Virus Vaccine Therapy in Treating Young Patients With Recurrent Papilloma of the Larynx	https://clinicaltrials.gov/study/NCT00002454	UNKNOWN	RATIONALE: Vaccines made from papilloma virus cells may make the body build an immune response to and kill papilloma cells. PURPOSE: Phase II trial to study the effectiveness of papilloma virus vaccine in treating young patients with recurrent papilloma of the larynx.	NO	Precancerous Condition	BIOLOGICAL: autologous tumor cell vaccine				University of Medicine and Dentistry of New Jersey		ALL	CHILD, ADULT, OLDER_ADULT	PHASE2	INTERVENTIONAL	1971-12-01			2004-02-27		New Jersey Medical School, Newark, New Jersey, 07103-2714, United States
NCT02823990	TG4010 and Nivolumab in Patients With Lung Cancer	https://clinicaltrials.gov/study/NCT02823990	COMPLETED	This phase II trial studies how well TG4010 and nivolumab work in previously treated patients with non-small cell lung cancer. Vaccines that are made from a gene-modified virus, such as TG4010, may help the body build an effective immune response to kill tumor cells. Monoclonal antibodies, such as nivolumab, interfere with the ability of tumor cells to grow and spread. Giving TG4010 and nivolumab…	NO	Recurrent Non-Small Cell Lung Carcinoma|Stage I Non-Small Cell Lung Cancer|Stage II Non-Small Cell Lung Cancer|Stage IIIA Non-Small Cell Lung Cancer|Stage IIIB Non-Small Cell Lung Cancer|Stage IV Non-Small Cell Lung Cancer	BIOLOGICAL: TG4010|BIOLOGICAL: Nivolumab	ORR defined as the proportion of patients whose best overall response (BOR) is either complete response (CR) or partial response (PR) according to RECIST 1.1, Proportions of patients with a best overall response of CR or PR will be presented with exact 95% confidence intervals and p-value associated to the binomial test (with null proportion as reference). Will be performed on the Evaluable patie…	Disease control rate defined as the proportion of patients whose BOR is either CR, PR or SD, assessed by RECIST 1.1, Up to 2 years|Duration of response (DOR) defined as patients whose best overall response is CR or PR (confirmed response), Time from the first documented response (CR or PR) until the event defined as first documented disease progression, assessed for up to 2 years|Incidence of adv…		Karen Kelly	National Cancer Institute (NCI)|Transgene|Bristol-Myers Squibb	ALL	ADULT, OLDER_ADULT	PHASE2	INTERVENTIONAL	2016-12-14	2021-02-24	2021-02-24	2016-07-06		City of Hope Comprehensive Cancer Center, Duarte, California, 91010, United States|University of California Davis Comprehensive Cancer Center, Sacramento, California, 95817, United States|University of California San Diego, San Diego, California, 92103, United States|UCSF Medical Center-Mount Zion, San Francisco, California, 94115, United States
NCT02654587	OSE2101 Versus Chemotherapy in HLA-A2 Positive Patients With Advanced NSCLC After Immune Checkpoint Inhibitor Failure	https://clinicaltrials.gov/study/NCT02654587	TERMINATED	The aim of this clinical trial was to determine if the therapeutic cancer vaccine OSE2101 (TEDOPI) was more effective than standard chemotherapy (docetaxel or pemetrexed) in treating HLA-A2 positive patients with metastatic NSCLC who progressed after sequential or concurrent chemotherapy and immune checkpoint inhibitor given in first or second-line treatment. The main questions were to compare th…	YES	Non Small Cell Lung Cancer	BIOLOGICAL: OSE2101|DRUG: Docetaxel|DRUG: Pemetrexed	Overall Survival (OS), OS defined as the time from randomisation to death from any cause in patients with ICI secondary resistance, Approx. 24 months	Post-Progression Survival, Post-progression survival was defined as the time from the earliest date of progression according to RECIST 1.1 until death in patients with ICI secondary resistance, approximately 24 months|Time to Worsening ECOG PS, Time to Worsening ECOG PS was defined as the time from randomization to the earliest date when ECOG PS was \>1 in patients with ICI secondary resistance. …	Objective Response Rate (ORR) in ICI Secondary Resistance, Objective Response rate (OOR) was defined as number of patients with Complete Response (CR) + Partial Response (PR) assessed by investigator per "Per Response Evaluation Criteria In Solid Tumors Criteria (RECIST v1.1) for target lesions based on CT scan in patients with ICI secondary resistance. Complete Response (CR) defined as disappear…	OSE Immunotherapeutics		ALL	ADULT, OLDER_ADULT	PHASE3	INTERVENTIONAL	2016-02-12	2021-01-15	2021-01-15	2016-01-13	2024-02-02	East Valley Hematology and Oncology medical Group, Burbank, California, 91505, United States|Georgetown University Hospital, Washington, District of Columbia, 20007, United States|BRCR Medical Center, Inc, Boca Raton, Florida, 33322, United States|Pontchartrain Cancer Center, Covington, Louisiana, 70433, United States|Meyer Cancer Center, Weill Cornell Medecine, New York, New York, 100001, United…
NCT04503278	A Clinical Study of the Safety and Effectiveness of an Investigational Cell Therapy Given With and Without an Investigational RNA-based Vaccine in Patients With Organ Tumors	https://clinicaltrials.gov/study/NCT04503278	RECRUITING	This is a Phase I, FIH, open-label, multicenter, dose escalation trial with expansion cohorts to evaluate safety and preliminary efficacy of claudin 6 (CLDN6) chimeric antigen receptor T cells (CAR-T) with or without CLDN6 ribonucleic acid lipoplexes (RNA-LPX) in patients with CLDN6-positive relapsed or refractory advanced solid tumors.	NO	Solid Tumor	BIOLOGICAL: CLDN6 CAR-T|BIOLOGICAL: CLDN6 uRNA-LPX/CLDN6 modRNA-LPX	Occurrence of treatment-emergent adverse events (TEAEs) including ≥ Grade 3, serious, fatal TEAEs by relationship, up to 25 months|Occurrence of dose reduction and discontinuation of investigational medicinal product (IMP) due to TEAEs, up to 25 months|Occurrence of dose-limiting toxicity (DLT) during the DLT evaluation period, Day 1 to day 28	Change from baseline in the levels and kinetics of soluble immune factors measured by cytokine multiplex assay, Systemic effects in patients will be assessed (e.g., tumor necrosis factor, interferon (IFN)-γ, interleukin (IL)-2, IL-10, soluble IL-2Rα, interferon-gamma-induced- protein (IP)-10, IL-12, IFN-α, IL-6, soluble IL-6R)., Baseline up to 25 months|Objective response rate (ORR), Defined as t…		BioNTech Cell & Gene Therapies GmbH		ALL	ADULT, OLDER_ADULT	PHASE1	INTERVENTIONAL	2020-09-16	2027-01-01	2040-01-01	2020-08-07		Peter MacCallum Cancer Centre, Melbourne, Victoria, 3000, Australia|Charité - Universitätsmedizin Berlin - Campus Benjamin Franklin, Berlin, 12200, Germany|Universitätsklinikum Erlangen - Hämatologie & Intrinsische Onkologie - Medizinische Klinik 5, Erlangen, 91054, Germany|Universitätsklinikum Hamburg Eppendorf - II Medizinische Klinik und Poliklinik, Hamburg, 20246, Germany|Medizinische Hochsch…
NCT04540081	Enhancing Electronic Health Systems to Decrease the Burden of Colon Cancer, Lung Cancer, Obesity, Vaccine-Preventable Illness, and LivER Cancer	https://clinicaltrials.gov/study/NCT04540081	COMPLETED	The purpose of CLOVER is to utilize Epic Healthy Planet to increase adherence to United States Preventive Services Task Force (USPSTF) and Centers for Disease Control and Prevention (CDC) recommendations in adults age 50 and older.	NO	Colon Cancer|Lung Cancer|Tobacco Use Cessation|Obesity|Pneumonia, Bacterial|Shingles|Hepatitis C	OTHER: Epic Healthy Planet Population Health Module	Overall Adherence to CLOVER Metrics, This is the proportion of patients who appropriately completed screenings and vaccinations that they were eligible for, 6 months	Colon cancer screening, Proportion of eligible patients who completed colon cancer screening., 6 months|Lung cancer screening, Proportion of eligible patients who completed lung cancer screening., 6 months|Tobacco cessation counseling, Proportion of eligible patients who completed tobacco cessation counseling., 6 months|Obesity counseling, Proportion of eligible patients who completed obesity cou…		University of California, Davis	University of California, Irvine	ALL	ADULT, OLDER_ADULT	NA	INTERVENTIONAL	2020-10-05	2022-10-05	2022-10-05	2020-09-07		UC Davis Medical Center, Sacramento, California, 95817, United States
NCT04316689	First-in-human Study of S-588210 (S-488210+S-488211)	https://clinicaltrials.gov/study/NCT04316689	COMPLETED	The primary objective is to evaluate the safety and tolerability of S-588210 (S-488210+S-488211) in patients with unresectable recurrent and/or metastatic solid tumors.	NO	Lung Cancer|Head and Neck Cancer|Bladder Cancer|Esophageal Cancer|Mesothelioma	BIOLOGICAL: S-488210|BIOLOGICAL: S-488211	Number of Participants with Adverse Events, Adverse events will be classified by system organ class and preferred term using Medical Dictionary for Regulatory Activities (MedDRA)., Up to 16 weeks	Cytotoxic T Lymphocyte (CTL) Induction Rate, CTL induction is defined as the increase in CTL activity at any point after baseline. Accordingly, the CTL induction rate is calculated as the percentage of participants who show CTL induction to at least any of the 5 antigens., Baseline and Weeks 8 and 12		Shionogi		ALL	ADULT, OLDER_ADULT	PHASE1	INTERVENTIONAL	2019-07-30	2021-09-22	2021-09-22	2020-03-20		University College London Clinical Research Facility, London, W1T 7HA, United Kingdom
NCT04854980	Serologic Response to the SARS-CoV-2 (COVID-19) MRNA-1273 Vaccine in Select Subsets of Oncology Patients	https://clinicaltrials.gov/study/NCT04854980	COMPLETED	To explore the immune response to the COVID-19 vaccine in cancer patients and compare to the general population.	NO	Covid19|Cancer	OTHER: Blood Sample	Immunological response to the vaccine, Vaccine response, as determined by blood concentrations of serum IgG reactive to the RBD domain of spike protein from the original SARS-CoV-2 virus will be measured by ELISA, 1 year			University of Rochester		ALL	ADULT, OLDER_ADULT		OBSERVATIONAL	2021-08-03	2022-03-15	2024-07-23	2021-04-22		University of Rochester, Rochester, New York, 14642, United States
NCT02498665	A Study of DSP-7888 Dosing Emulsion in Adult Patients With Advanced Malignancies	https://clinicaltrials.gov/study/NCT02498665	COMPLETED	This is a multicenter, open label, Phase 1 dose-escalation study of DSP-7888 Dosing Emulsion administered to adult patients with advanced malignancies. Patients will be administered escalating doses of DSP-7888 Dosing Emulsion intradermally or subcutaneously in accordance with the following regimen: once weekly for four weeks during the Induction Phase, once every 7 to 14 days for 6 weeks during …	NO	Acute Myeloid Leukemia|Myelodysplastic Syndromes|Glioblastoma Multiforme|Melanoma|Non-Small Cell Lung Cancer|Ovarian Cancer|Pancreatic Cancer|Sarcoma|Renal Cell Carcinoma	DRUG: DSP-7888 Dosing Emulsion	Determination of the safety and tolerability of DSP-7888 Dosing Emulsion by assessing dose-limiting toxicities (DLTs), 4 weeks|Determination of the safety and tolerability of DSP-7888 Dosing Emulsion by assessing duration of study treatment, 12 months|Determination of the Recommended Phase 2 Dose (RP2D) by assessing dose-limiting toxicities (DLTs), 4 weeks	Assessment of the preliminary anti-tumor activity by assessing Progression-Free Survival (solid tumors and acute myeloid leukemia (AML)), Evaluation of anti-tumor activity will be performed according to Immune Related Response Criteria (irRC) for solid tumors. For patients with ovarian cancer who have disease at baseline that is evaluable by CA-125 criteria only, the Gynecologic Cancer Intergroup…		Sumitomo Pharma America, Inc.		ALL	ADULT, OLDER_ADULT	PHASE1	INTERVENTIONAL	2015-11-01	2018-08-01	2018-09-01	2015-07-15		USOR - Rocky Mountain Cancer Center, Denver, Colorado, 80218, United States|Emory University Winship Cancer Institute, Atlanta, Georgia, 30322, United States|Horizon Oncology Research, Lafayette, Indiana, 47905, United States|USOR - TX Oncology Austin, Austin, Texas, 78705, United States|USOR -TX Oncology Dallas, Dallas, Texas, 75246, United States|USOR - TX Oncology Tyler, Tyler, Texas, 75702, U…
NCT00861107	In-Situ Therapeutic Cancer Vaccine for Metastatic Cancer Combining AlloStim With Tumor Cryoablation	https://clinicaltrials.gov/study/NCT00861107	COMPLETED	This is a Phase I/II study to investigate the feasibility of creating a personalized therapeutic cancer vaccine within the body. A vaccine contains a source of tumor antigen and an adjuvant. In this study, tumor antigen is generated by freezing a tumor by a minimally invasive percutaneous (through the skin) cryoablation procedure. The study drug, AlloStim, is injected into the ablated tumor to pr…	NO	Metastatic Cancer	BIOLOGICAL: AlloStim-7|PROCEDURE: percutaneous tumor cryoablation|BIOLOGICAL: AlloStim-7|BIOLOGICAL: AlloStim8 or AlloStim-9	evaluation of any drug-related toxicity associated with AlloStim administration as well as the reversibility of such toxicity., 90 days	evaluation of the anti-tumor effect of AlloStim administration, 90 days|evaluation of the immunological response to AlloStim administration, 90 days		Mirror Biologics, Inc.		ALL	ADULT, OLDER_ADULT	PHASE1|PHASE2	INTERVENTIONAL	2009-08-01	2011-03-01	2011-05-01	2009-03-13		Immunovative Clinical Research, Inc, Carlsbad, California, 92010, United States
NCT05062525	Immune Response to COVID-19 Vaccine in Immunotherapy (IO) and Non-IO Treated Cancer Patients	https://clinicaltrials.gov/study/NCT05062525	COMPLETED	Evaluation of antibody response against SARS-CoV-2 vaccination in patients treated with IO-treatment, in comparison with antibody titers in patients treated with non-IO treatment.	NO	COVID-19|Cancer		Concentration of SARS-CoV-2 antibodies, 15 months|Number of immune-related adverse events, 15 months			University Health Network, Toronto		ALL	ADULT, OLDER_ADULT		OBSERVATIONAL	2021-09-28	2021-09-28	2021-09-28	2021-09-30		Princess Margaret Hospital, Toronto, Ontario, M5G 2M9, Canada
NCT01579188	Study of the Telomerase Vaccine GV1001 to Treat Patients With Inoperable Stage III Non-small Cell Lung Cancer	https://clinicaltrials.gov/study/NCT01579188	UNKNOWN	The purpose of this study is to evaluate survival in inoperable stage III Non-small Cell Lung Cancer patients following chemo-radiotherapy followed by GV1001 vaccination plus best supportive care.	NO	Inoperable Stage III Non-small Cell Lung Cancer	DRUG: GV1001|DRUG: normal saline	Overall survival (OS), To evaluate OS in inoperable stage III NSCLC patients following chemoradiotherapy administered with a curative intent followed by GV1001 vaccination plus best supportive care (BSC), 2 years	Safety and tolerability of GV1001, To evaluate the safety and tolerability of GV1001, progression-free survival (PFS), and QoL using the general EuroQoL Five Dimensional Questionnaire (EQ-5D) and the Lung Cancer Symptom Scale (LCSS)., 2 years|Immunological response, To evaluate the immunological response parameters as measured by T- cell functional assays and T-cell sub-population analyses., 2 ye…		Kael-GemVax Co., Ltd.	Quintiles, Inc.	ALL	ADULT, OLDER_ADULT	PHASE3	INTERVENTIONAL	2012-05-01	2016-05-01	2016-05-01	2012-04-17
NCT00006216	Vaccine Therapy and Ganciclovir in Treating Patients With Mesothelioma	https://clinicaltrials.gov/study/NCT00006216	UNKNOWN	RATIONALE: Ganciclovir may ease some of the side effects of cancer treatment. Vaccines made from a person's modified malignant mesothelioma cells may make the cancer more sensitive to ganciclovir. PURPOSE: Phase I trial to study the effectiveness of vaccine therapy plus ganciclovir in treating patients who have stage I, stage II, or stage III malignant mesothelioma.	NO	Malignant Mesothelioma	BIOLOGICAL: PA-1-STK ovarian carcinoma vaccine|DRUG: ganciclovir				Louisiana State University Health Sciences Center in New Orleans		ALL	CHILD, ADULT, OLDER_ADULT	PHASE1	INTERVENTIONAL	1997-08-01			2004-04-26		Louisiana State University School of Medicine, New Orleans, Louisiana, 70112-2822, United States
NCT04771559	Evaluation of the Effect and Side Effect Profile of Covid-19 Vaccine in Cancer Patients	https://clinicaltrials.gov/study/NCT04771559	COMPLETED	The aim of the study is to evaluate the effects and side effects of inactive COVID-19 vaccine in patients with cancer and compare them with the healthy control group.	NO	Covid19|Cancer	OTHER: COVID-19 antibody test	Antibody levels, COVID-19 antibody titers of the patients will be measured in blood samples., 1 month	Side effects, Participants will be questioned for common side effects, 1 month		Bezmialem Vakif University		ALL	ADULT, OLDER_ADULT	NA	INTERVENTIONAL	2021-03-01	2021-06-01	2021-07-01	2021-02-25		Bezmialem University, Istanbul, Fatih, 34090, Turkey|Okmeydani Research Hospital, Istanbul, Fatih, Turkey|Acibadem University, Istanbul, Turkey|Medeniyet University, Istanbul, Turkey|Medipol University, Istanbul, Turkey
NCT02818426	Universal Cancer Peptide-based Vaccination in Metastatic NSCLC	https://clinicaltrials.gov/study/NCT02818426	COMPLETED	UCPVAx is a therapeutic vaccine based on the telomerase-derived UCP designed to induce strong TH1 CD4 T cell responses in cancer patients. Three doses of UCPVax (0,25 mg, 0,5 mg and 1 mg) will be tested in this phase I/II study by using Continuous Reassessment Method (CRML) dose escalation design model. The phase I is a dose escalation study designed to evaluate safety of use of UCPVax and to est…	NO	Metastatic Non-small Cell Lung Cancer	DRUG: UCPVax	Dose Limiting Toxicity (DLT) of UCPVax (phase I), The following adverse events graded according to CTCAE v 4.03 will be classified as DLTs : * Hematologic: * Grade 4 neutropenia (ANC \<0.5 x 109/L) lasting \>5 days; * Febrile neutropenia (defined as neutropenia ≥Grade 3 \[ANC \<1000 cells/mm3\] and a body temperature ≥38.5°C); * Grade ≥3 thrombocytopenia (\<50.0 - 25.0 x 109/L) with bleeding; * G…	Tumor response, Tumor response evaluated per RECIST v1.1., every 8 weeks up to 15 months|Progression-free survival (PFS), delay from the date of inclusion to the disease progression (RECIST) or death from any cause whichever occurs first,, through study completion, an average of 2 years|Overall survival (OS), delay from the date of inclusion to death from any cause., through study completion, an …		Centre Hospitalier Universitaire de Besancon	Invectys	ALL	ADULT, OLDER_ADULT	PHASE1|PHASE2	INTERVENTIONAL	2016-04-20	2022-08-30	2024-12-31	2016-06-29		Centre Hospitalier Régional Universitaire de Besançon, Besancon, 25030, France|Centre Georges François Leclerc, Dijon, 21079, France|Hôpital Emile Muller, Mulhouse, France|St Louis Hospital, Paris, France|Hôpitaux Universitaires de Strasbourg, Strasbourg, 67091, France
NCT01065441	Experimental Therapeutic Cancer Vaccine Created In-situ in Patients With Stage II-Stage IV Cancer	https://clinicaltrials.gov/study/NCT01065441	COMPLETED	A Phase I/II study of an in-situ therapeutic cancer vaccine. Vaccines contain a source of antigen and and adjuvant. In this study the source of tumor antigen comes from the killing of a selected tumor by cryoablation (killing using extreme cold) and the adjuvant is intentionally mis-matched immune cells (AlloStim-TM) engineered to produce inflammatory cytokines.	NO	Solid Tumors Stage II, Stage III and Stage IV|Breast Cancer|Colorectal Cancer|Prostate Cancer|Melanoma|Ovarian Cancer|Sarcoma|Non-small Cell Lung Cancer	BIOLOGICAL: AlloStim|PROCEDURE: Cryoablation|BIOLOGICAL: AlloStim|BIOLOGICAL: AlloStim|BIOLOGICAL: AlloStim|BIOLOGICAL: AlloStim|BIOLOGICAL: AlloStim	The primary endpoint is the evaluation of any drug-related toxicity associated with AlloStimTM administration as well as the reversibility of such toxicity., 90 days	The secondary end-point is the evaluation of the anti-tumor effect of AlloStimTM administration., 1 year|The tertiary end-point is the evaluation of the immunological response to AlloStim-TM administration., 90 days		Michael Har-Noy	Hadassah Medical Organization	ALL	ADULT, OLDER_ADULT	PHASE1|PHASE2	INTERVENTIONAL	2010-12-01	2012-12-01	2013-07-01	2010-02-09		Hadassah-Hebrew University Medical Center, Jerusalem, 91120, Israel
NCT05043246	Safety and Immune Response of COVID-19 Vaccination in Patients With Basic Disease	https://clinicaltrials.gov/study/NCT05043246	UNKNOWN	On 11 February 2020, the International Committee for the Classification of Viruses named the disease caused by SAＲS-CoV-2 infection in humans as the new coronavirus pneumonia (coronavirus disease 2019, COVID-19).Due to the decline of immunity and cardiopulmonary function in patients with basic diseases (hypertension, diabetes, chronic obstructive pulmonary disease, chronic kidney disease, cancer …	NO	Diseases, Chronic|Covid19|Adverse Reaction to Vaccine	BIOLOGICAL: SARS-COV-2 VACCINE	Number of participants with adverse events 15 days after vaccination, Evaluate the safety of the vaccine by observing the occurrence of adverse events(such as fever, dizziness, nausea, headache，fatigue, myalgia, etc) and recording the number of subjects with adverse events., 15 days：Record the number of adverse reactions such as fever, dizziness, nausea, headache, fatigue, myalgia, etc.|Number of…	Study on the immune mechanism related to the production of neutralizing antibodies 15 days after vaccination, After the entire vaccination process was completed, blood was drawn and samples were collected at four nodes 15 days, 30 days, 90 days, and 180 days for the levels of B cells and related subgroups、Treg and CTL., 15 days:Detect the levels of B cells and related subgroups, Treg and CTL|Stud…		The Second Affiliated Hospital of Chongqing Medical University		ALL	ADULT, OLDER_ADULT		OBSERVATIONAL	2021-08-01	2023-05-01	2023-08-01	2021-09-14		The second affiliated Hospital of Chongqing Medical University, Chongqing, Chongqing, 400010, China
NCT01423760	Common Safety Follow-up Trial of Tecemotide (L-BLP25)	https://clinicaltrials.gov/study/NCT01423760	TERMINATED	This is an open-label, common follow-up trial. Subjects who were enrolled in a Merck KGaA, EMD Serono or Merck Serono Japan sponsored trial with tecemotide (L-BLP25) were enrolled in this follow-up trial to continue their maintenance treatment with tecemotide (L-BLP25). Subjects were transferred once the feeder trial (EMR 63325-005 \[NCT00157209\], EMR 63325-006 \[NCT00157196\] and EMR 63325-008 …	YES	Non-Small Cell Lung Cancer|Multiple Myeloma	BIOLOGICAL: Tecemotide|OTHER: No intervention	Number of Subjects With Adverse Events (AEs), Serious AEs, AEs Leading to Discontinuation and AEs Leading to Death, An Adverse Event (AE) is defined as any new untoward medical occurrences/worsening of pre-existing medical condition without regard to possibility of causal relationship. A Serious AE is an AE that resulted in any of the following outcomes: death; life threatening; persistent/signif…	Overall Survival (OS), Overall survival time was defined as the time from randomization to death. Subjects without events were censored at the last date they were known to be alive., From randomization to death, assessed up to 3.6 years		Merck KGaA, Darmstadt, Germany		ALL	ADULT, OLDER_ADULT	NA	INTERVENTIONAL	2012-01-01	2015-07-01	2015-08-01	2011-08-26	2016-10-06	Merck KGaA Communication Center, Darmstadt, Germany
NCT00753415	A Study of V934/V935 Vaccine in Cancer Participants With Selected Solid Tumors (V934-002)	https://clinicaltrials.gov/study/NCT00753415	COMPLETED	This is a two-part study to test the safety, tolerability, and immune response for V934/V935 vaccine using a new prime-boost regimen in participants with selected solid tumors.	YES	Non-Small Cell Lung Carcinoma|Breast Cancer|Melanoma|Upper GI Tract Carcinoma|Colon Carcinoma|Renal Cell Carcinoma|Bladder Carcinoma|Prostate Cancer	BIOLOGICAL: V935|BIOLOGICAL: V934-EP	Number of Participants With Dose-Limiting Toxicity (DLT), DLT was defined as a vaccine- or EP-related adverse event (AE) including the following: Hematological (Grade 3 neutropenia with fever, Grade 4 neutropenia ≥5 days, Grade 4 thrombocytopenia) or non-hematological AE, Grade 3, 4 or 5 with the exception of Grade 3 nausea, vomiting, diarrhea or serum glutamic oxaloacetic transaminase (SGOT) ele…	Number of Participants With Immunologic Response to V934/V935 (Immunologic Response Rate), An Enzyme-Linked Immunosorbent Spot (ELISPOT) assay was planned to be used to demonstrate a cell mediated immune response to V935 and/or V934 in vaccinated participants. Collection of Peripheral Blood Mononuclear Cells (PBMCs) and serum took place at baseline (Screening and pre-vaccination Day 1), and vario…		Merck Sharp & Dohme LLC		ALL	ADULT, OLDER_ADULT	PHASE1	INTERVENTIONAL	2008-08-01	2011-04-01	2011-04-01	2008-09-16	2014-06-03
NCT05035407	T Cell Receptor Gene Therapy Targeting KK-LC-1 for Gastric, Breast, Cervical, Lung and Other KK-LC-1 Positive Epithelial Cancers	https://clinicaltrials.gov/study/NCT05035407	RECRUITING	Background: Researchers have found a new way to treat cancer using T cell therapy. The therapy used in this study is T Cell Receptor (TCR) Gene Therapy Targeting KK-LC-1, a cancer germline antigen that is expressed by certain cancers. This therapy is a type of treatment in which a participant s T cells (a type of immune system white blood cell) are changed in the laboratory to attack cancer cells…	NO	Kita-kyushu Lung Cancer Antigen 1, Human	DRUG: IL-2 (Aldesleukin)|DRUG: Cyclophosphamide|BIOLOGICAL: KK-LC-1 TCR|DRUG: Fludarabine	To determine the maximally tolerated dose of KK-LC-1 TCR T cells plus aldesleukin for the treatment of KK-LC-1 plus cancers., The fraction of participants who experience a DLT will be identified at a given dose level, with information reported about the number and grade of each type of DLT identified., 3 months			National Cancer Institute (NCI)		ALL	ADULT, OLDER_ADULT	PHASE1	INTERVENTIONAL	2022-03-08	2025-10-07	2026-04-05	2021-09-05		National Institutes of Health Clinical Center, Bethesda, Maryland, 20892, United States
NCT02688686	Safety and Efficacy of DC-CIK in Patients With Advanced Non-Small-Cell Lung Cancer With Bone Metastases	https://clinicaltrials.gov/study/NCT02688686	UNKNOWN	The purpose of this Phase I/II study is to evaluate the safety and efficacy of dendritic cells(DC) vaccine combined with cytokine-induced killer (CIK) cells in patients with Advanced Non-Small-Cell Lung Cancer with bone metastases. Experimental DC was transfected Ad5 vector coding mRNAs including suppressor of cytokine signaling (SOCS) 1, MUC1 and Survivin,are used for DC-based immunotherapy. Bas…	NO	Non-Small-Cell Lung Cancer With Bone Metastases	BIOLOGICAL: genetically modified dendritic cells + cytokine-induced killer	objective response rate (CR+PR) as measured by RECIST criteria, one month after DC/CIK treatment	number of participants with adverse events, 3 days during DC/CIK treatment]		Affiliated Hospital to Academy of Military Medical Sciences		ALL	ADULT, OLDER_ADULT	PHASE1|PHASE2	INTERVENTIONAL	2016-02-01	2018-02-01		2016-02-23		Affiliated Hospital to Academy of Military Medical Sciences, Beijing, Beijing, 100071, China
NCT02495636	Phase 2 Study of MPDL3280A Combined With CDX-1401 in NY-ESO 1 (+) IIIB, IV or Recurrent Non-Small Cell Lung Cancer	https://clinicaltrials.gov/study/NCT02495636	WITHDRAWN	The primary purpose of this study is to look at effects, good or bad, of combining two investigational anti-cancer drugs called MPDL3280A and CDX-1401. CDX-1401 is given in combination with a third agent, poly-ICLC, which is another investigational drug that is believed to work together with CDX-1401. All investigational drugs, MPDL3280A and CDX-1401 in conjunction with poly-ICLC, have been evalu…	NO	Non-Small Cell Lung Cancer	DRUG: CDX-1401|DRUG: MPDL3280A	Objective Response Rate, Objective Response Rate using RECIST v1.1, 8 Weeks			Yale University		ALL	ADULT, OLDER_ADULT	PHASE2	INTERVENTIONAL	2015-07-01	2017-07-01	2017-07-01	2015-07-13		Yale University, New Haven, Connecticut, 06511, United States
NCT05556720	Bringing Optimised COVID-19 Vaccine Schedules To ImmunoCompromised Populations (BOOST-IC): an Adaptive Randomised Controlled Clinical Trial	https://clinicaltrials.gov/study/NCT05556720	RECRUITING	Despite the greater risk of adverse COVID-19 outcomes, antibody and cell-mediated immune responses to COVID-19 vaccines vary amongst immunocompromised (IC) people and are poorly defined. IC hosts were largely excluded from the COVID-19 vaccine registration trials, though many countries recommend additional and booster doses of vaccination in this group. BOOST-IC is an adaptive randomised clinical…	NO	HIV|Organ Transplantation|Lymphoma, Non-Hodgkin|Chronic Lymphocytic Leukemia|Multiple Myeloma|COVID-19 Vaccines	BIOLOGICAL: Pfizer Bivalent COVID-19 Vaccine|BIOLOGICAL: Moderna Bivalent mRNA vaccine	The geometric mean concentration (GMC) of anti-spike SARS-CoV-2 IgG antibody against SARS-CoV-2, geometric mean concentration (GMC) of anti-spike SARS-CoV-2 IgG (AU/ml), 28 days after completion of trial vaccine/s	anti-Spike IgG antibody geometric mean concentration, The geometric mean concentration (GMC) (AU/ml) of anti-spike SARS-CoV-2 IgG antibody against SARS-CoV-2 6- and 12-months after completion of trial vaccine/s, Up to 12 months post completion of trial vaccine/s|Seroconversion, The proportion of participants seronegative to SARS-CoV-2 IgG becoming seropositive 1-, 6- and 12-months after completio…		Bayside Health	Monash University	ALL	CHILD, ADULT, OLDER_ADULT	PHASE3	INTERVENTIONAL	2022-12-01	2024-02-28	2025-12-31	2022-09-27		Alfred Health, Melbourne, Victoria, 3004, Australia
NCT05142189	Clinical Trial Evaluating the Safety, Tolerability and Preliminary Efficacy of BNT116 Alone and in Combinations in Patients With Advanced Non-small Cell Lung Cancer	https://clinicaltrials.gov/study/NCT05142189	RECRUITING	This first-in-human (FIH) trial for BNT116 aims to establish the safety profile and a safe dose for BNT116 monotherapy as well as for BNT116 in combination with approved medicinal products and/or in combination with investigational medicinal products (IMPs) including, but not limited to, cemiplimab, docetaxel, carboplatin, paclitaxel, BNT316 (an anti-cytotoxic T-lymphocyte-associated protein 4 \[…	NO	Non-Small Cell Lung Cancer	BIOLOGICAL: BNT116|BIOLOGICAL: Cemiplimab|DRUG: Docetaxel|DRUG: Carboplatin|DRUG: Paclitaxel|BIOLOGICAL: BNT316|BIOLOGICAL: anti-B7-H3 antibody conjugated to topoisomerase I inhibitor|BIOLOGICAL: anti-HER3 antibody conjugated to topoisomerase I inhibitor	Cohorts 1, 2, 3, 4, 6, 7, 8, and 9: Occurrence of dose-limiting toxicities (DLTs) during the DLT observation period, From first dose of IMP up to 21 days|Cohorts 1 to 9: Occurrence of treatment-emergent adverse events (TEAEs) reported by relationship, seriousness, and grade, According to National Cancer Institute-Common Terminology Criteria for Adverse Events (NCI-CTCAE) v5.0, up to 27 months|Coh…	Cohorts 1, 2, 3, 4, 7, 8, and 9: Overall response rate (ORR), ORR defined as the number of patients with complete response (CR) or partial response (PR) as best overall response (BOR) according to response evaluation criteria in solid tumors (RECIST) v1.1 divided by the number of patients in the efficacy analysis set., up to 27 months|Cohorts 1, 2, 3, 4, 7, 8, and 9: Duration of response (DoR), D…		BioNTech SE		ALL	ADULT, OLDER_ADULT	PHASE1	INTERVENTIONAL	2022-06-17	2030-02-01	2031-11-01	2021-12-02		University of Kentucky Chandler Medical Center, Lexington, Kentucky, 40536, United States|Norton Cancer Institute, Louisville, Kentucky, 40202, United States|Johns Hopkins Sidney Kimmel Comprehensive Cancer Center, Baltimore, Maryland, 21287, United States|NEXT Virginia, Fairfax, Virginia, 22031, United States|Krankenhaus Nordwest GmbH - Institut Fuer Klinisch-Onkologische Forschung (IKF), Frankf…
NCT04686305	Phase Ib Study of the Safety of T-DXd and Immunotherapy Agents With and Without Chemotherapy in Advanced or Metastatic HER2+, Non-squamous NSCLC	https://clinicaltrials.gov/study/NCT04686305	RECRUITING	DESTINY-Lung03 will investigate the safety and tolerability of trastuzumab deruxtecan in combination with Immunotherapy Agents with and without chemotherapy in patients with HER2 over-expressing non-small cell lung cancer. The efficacy will be also analyzed as a secondary endpoint.	NO	Locally Advanced or Metastatic Non-Small Cell Lung Cancer	DRUG: T-DXd|BIOLOGICAL: Durvalumab|DRUG: Cisplatin|DRUG: Carboplatin|DRUG: Pemetrexed|DRUG: Volrustomig|DRUG: Rilvegostomig	Frequency of AEs and SAEs, Occurrence of AEs and SAEs graded according to NCI CTCAE v5.0, Safety and tolerability (and to determine RP2D) will be assessed for approximately 20 months from informed consent	Confirmed Objective Response Rate (ORR), Confirmed ORR per RECIST 1.1 is the percentage of patients with Complete Response or Partial Response that is subsequently confirmed, based on investigator assessment, An average of approximately 12 months|Duration of Response (DoR), DOR is defined as the time from the date of first documented response until the date of documented progression or death, bas…		AstraZeneca	Daiichi Sankyo	ALL	ADULT, OLDER_ADULT	PHASE1	INTERVENTIONAL	2021-03-09	2025-12-23	2025-12-23	2020-12-28		Research Site, Duarte, California, 91010, United States|Research Site, Newport Beach, California, 92663, United States|Research Site, Orange, California, 92868, United States|Research Site, Santa Rosa, California, 95403, United States|Research Site, Westwood, Kansas, 66205, United States|Research Site, Baltimore, Maryland, 21287, United States|Research Site, Detroit, Michigan, 48201, United State…
NCT05098210	Personalized Neo-Antigen Peptide Vaccine for the Treatment of Stage IIIC-IV Melanoma, Hormone Receptor Positive HER2 Negative Metastatic Refractory Breast Cancer or Stage III-IV Non-Small Cell Lung Cancer	https://clinicaltrials.gov/study/NCT05098210	RECRUITING	This phase I trial studies the safety of personalized neo-antigen peptide vaccine in treating patients with stage IIIC-IV melanoma, hormone receptor positive HER2 negative breast cancer that has spread from where it first started (primary site) to other places in the body (metastatic) or does not respond to treatment (refractory) or stage III-IV non-small cell lung cancer. Personalized neo-antige…	NO	Anatomic Stage IV Breast Cancer AJCC v8|Clinical Stage IV Cutaneous Melanoma AJCC v8|Locally Advanced Cutaneous Melanoma|Locally Advanced Mucosal Melanoma|Metastatic Acral Melanoma|Metastatic Conjunctival Melanoma|Metastatic Cutaneous Melanoma|Metastatic HER2-Negative Breast Carcinoma|Metastatic Hormone Receptor-Positive Breast Carcinoma|Metastatic Lung Non-Small Cell Carcinoma|Metastatic Maligna…	BIOLOGICAL: Neoantigen Peptide Vaccine|BIOLOGICAL: Nivolumab|DRUG: Poly ICLC|PROCEDURE: Echocardiography|PROCEDURE: Multigated Acquisition Scan|PROCEDURE: Biopsy|PROCEDURE: Biospecimen Collection|PROCEDURE: Computed Tomography|PROCEDURE: Positron Emission Tomography	Incidence of adverse events, Will be assessed by Common Terminology Criteria for Adverse Events version 5.0., 1 year post first vaccination	Number of formulated and administered personalized neo-antigen vaccines, Week 48|Number of formulated personalized neo-antigen vaccines with at least five (5) vaccine peptides, Week 48|Number of formulated personalized neo-antigen vaccines in less than 16 weeks since screening visit biopsy, 16 weeks|Evaluation of target lesion, By Response Evaluation Criteria In Solid Tumors (RECIST) and Immune-M…		Fred Hutchinson Cancer Center	Amazon, Inc.	ALL	ADULT, OLDER_ADULT	PHASE1	INTERVENTIONAL	2022-06-09	2025-11-01	2026-11-01	2021-10-28		Fred Hutch/University of Washington Cancer Consortium, Seattle, Washington, 98109, United States
NCT05033158	The Immune Reaction Upon COVID-19 Vaccination in the Belgian Cancer Population.	https://clinicaltrials.gov/study/NCT05033158	COMPLETED	This study investigates the immune response in the cancer population in Belgium being vaccinated with an approved vaccine types being authorized for use in Belgium. This question needs to be answered to make sure that this vulnerable population is properly protected against possible SARS-CoV-2 infection and that vaccine administration is safe.	NO	Cancer	OTHER: Blood sampling	Immune response, The primary endpoint is the quantification of different anti-SARS-CoV-2 specific IgG antibodies 4 months after (first) vaccine administration. Antibody titers to the full Spike, S1, S2, RBD (receptor binding domain) and N (nucleocapsid) protein of SARS-CoV-2 will be measured quantitatively. For this measurement a multiplex SARS-CoV-2 immunoassay will be used., 4 months	Duration of the immune response, To study the evolution and duration of the immune response after vaccination: using serological assays to analyze anti-RBD IgG titers 6 months after (first) vaccine administration., 6 months|Neutralizing capacity, To analyze the titer of neutralizing antibodies both 4 and 6 months after (first) vaccine administration, 6 months|Efficacy of the immune response, This…		University Hospital, Antwerp	KomOpTegenKanker (non-profit organization)	ALL	ADULT, OLDER_ADULT	NA	INTERVENTIONAL	2021-04-01	2022-12-31	2023-06-13	2021-09-02		University Hospital Antwerp, Edegem, Antwerp, Belgium|AZ Klina, Brasschaat, Belgium|AZ Sint Jan, Brugge, Belgium|UZ Brussel, Brussels, Belgium|AZ Sint Lucas, Gent, Belgium|UZ Gent, Gent, Belgium|AZ Groeninge, Kortrijk, Belgium|AZ Nikolaas, Sint-Niklaas, Belgium
NCT05183854	Pneumococcal Pneumonia Vaccine Series (PCV20 and PPSV23) in Patients With Chronic Lymphocytic Leukemia Associated Immunodeficiency, PROTECT CLL Trial	https://clinicaltrials.gov/study/NCT05183854	RECRUITING	This phase II trial tests whether the pneumococcal pneumonia vaccine series (PCV20 and PPSV23) works to mount an effective immune response in patients with chronic lymphocytic leukemia. PCV20 and PPSV23 are both vaccines that protect against bacteria that cause pneumococcal disease. Giving these vaccinations as series may make a stronger immune response and prevent against pneumococcal infections…	NO	Chronic Lymphocytic Leukemia|Small Lymphocytic Lymphoma	BIOLOGICAL: Pneumococcal 20-valent Conjugate Vaccine|BIOLOGICAL: Pneumococcal Polyvalent Vaccine|OTHER: Questionnaire Administration	Proportion of patients who achieve the protocol defined change in antibody titers, Will examine the proportion of patients who achieve the protocol defined change in antibody titers from baseline in at least 10 of 19 S.pneumoniae serotypes shared between pneumococcal 20-valent conjugate vaccine (PCV20) and pneumococcal polyvalent vaccine (PPSV23) at Study Visit 2 and 3. The observed proportion an…	Proportion of patients who have a two-fold increase of immunoglobulin levels, Will examine the proportion of patients who have a two-fold increase of immunoglobulin levels from baseline at Study Visit 2 and 3 and do not develop pneumonia within five years post-PPSV23 vaccination. The observed proportion and an exact 95% binomial confidence interval will be reported., Up to 5 years post- PPSV23 va…	Number of patients that contract pneumonia, Kaplan-Meier methods will be used to analyze time-to-pneumonia from baseline until five years after study entry, stratified by therapeutic strategy., Up to 5 years post PPSV23 vaccination|Proportion of venetoclax treated chronic lymphocytic leukemia (CLL) patients who achieve a two-fold increase in antibody titers, Will examine the proportion of Venetoc…	University of Utah	National Cancer Institute (NCI)	ALL	ADULT, OLDER_ADULT	PHASE2	INTERVENTIONAL	2022-01-31	2026-01-07	2028-01-07	2022-01-11		Huntsman Cancer Institute/University of Utah, Salt Lake City, Utah, 84112, United States
NCT00228358	Cyclophosphamide or Denileukin Diftitox Followed By Expanding a Patient's Own T Cells in the Laboratory in Treating Patients With HER-2/Neu Overexpressing Metastatic Breast Cancer, Ovarian Cancer, or Non-Small Cell Lung Cancer Previously Treated With HER-2/Neu Vaccine	https://clinicaltrials.gov/study/NCT00228358	COMPLETED	This phase I trial studies the safety and the ability to expand laboratory-treated T cells when given together with cyclophosphamide or denileukin diftitox in treating patients with human epidermal growth factor receptor (HER)-2/neu overexpressing metastatic breast cancer, ovarian cancer, or non-small cell lung cancer previously treated with HER-2/neu vaccine. Laboratory-expanded T cells may help…	NO	HER2-positive Breast Cancer|Recurrent Breast Cancer|Recurrent Non-small Cell Lung Cancer|Recurrent Ovarian Epithelial Cancer|Recurrent Ovarian Germ Cell Tumor|Stage IV Breast Cancer|Stage IV Non-small Cell Lung Cancer|Stage IV Ovarian Epithelial Cancer|Stage IV Ovarian Germ Cell Tumor	DRUG: ex vivo-expanded HER2-specific T cells|DRUG: cyclophosphamide|BIOLOGICAL: denileukin diftitox|OTHER: flow cytometry|OTHER: immunoenzyme technique	Feasibility of expanding HER2 specific T cells ex vivo to achieve a target T cell expansion of 1x10^10 HER2 specific T cells, The procedure will be defined as feasible if the minimum target expansion of HER2 specific T cells is achieved in 2/3 expansions in 4/5 subjects within an arm., Up to day 40|Safety of infusing HER2 specific T cells, Toxicity grading will be evaluated according to the CTEP …	Number of patients in whom the precursor frequency of antigen specific T cells is increased by 10-fold over baseline within one week after the last infusion, Up to one week following last infusion|Number of patients in whom an immune response is demonstrated if baseline immune response was below detection, Up to one week following last infusion|HER2 specific CD4+ or CD8+ precursor frequencies as …		University of Washington	National Cancer Institute (NCI)	ALL	ADULT, OLDER_ADULT	PHASE1	INTERVENTIONAL	2003-06-01	2011-05-01		2005-09-28		Fred Hutchinson Cancer Research Center/University of Washington Cancer Consortium, Seattle, Washington, 98109, United States
NCT05672355	A Vaccine Booster (GEO-CM04S1) for the Prevention of COVID-19 in Patients With Chronic Lymphocytic Leukemia	https://clinicaltrials.gov/study/NCT05672355	RECRUITING	This phase II trial compares the effect of the GEO-CM04S1 vaccine with the current standard of care vaccine in preventing COVID-19 infections in patients with chronic lymphocytic leukemia (CLL). The GEO-CM04S1 vaccine uses a modified vaccinia virus (MVA) backbone that may be more effective at boosting COVID-19 immunity in patients with poor immune responses. MVA strongly induces T cell expansion …	NO	Chronic Lymphocytic Leukemia|COVID-19 Infection	PROCEDURE: Biospecimen Collection|BIOLOGICAL: mRNA COVID-19 Vaccine|BIOLOGICAL: Synthetic MVA-based SARS-CoV-2 Vaccine COH04S1	T cell response, Assessed by \>= 3-fold increase in S-specific or N-specific IFN-gamma-secreting T cells over baseline at day 56 (Primary Immune Analysis \[PIA\]), using Enzyme-linked Immunosorbent Spot (ELISPOT) assay to quantify SARS CoV-2 reactive T cells. \* Note: Missing immune response will not be imputed. Missing immune response will be categorized as no for intent-to-treat analysis but wi…	Incidence of adverse events (AEs) moderate toxicity (MOD), Grade 2 AEs (based on Common Terminology Criteria for Adverse Events \[CTCAE\] version 5.0) probably or definitely attributable to vaccine boost, lasting \>= 7 days. The primary toxicity analysis will be summarized in terms of type, severity, time of onset, duration, probable association with GEO-CM04S1 vaccine and reversibility or outcom…		City of Hope Medical Center	National Cancer Institute (NCI)	ALL	ADULT, OLDER_ADULT	PHASE2	INTERVENTIONAL	2023-08-01	2026-01-12	2026-01-12	2023-01-05		City of Hope Medical Center, Duarte, California, 91010, United States
NCT04872738	Patient Experiences with the COVID-19 Vaccination After Breast Cancer Treatment	https://clinicaltrials.gov/study/NCT04872738	COMPLETED	This study aims to elicit patient experiences, choices, and side effects associated with the COVID-19 vaccine after breast cancer surgery. Lymph node swelling is a known and common side effect of both the Moderna and Pfizer COVID-19 vaccines. This is the body's normal reaction to the vaccine. It is worrisome that lymph node swelling after the vaccine mimics that found in breast cancer which has s…	NO	Breast Cancer Related Lymphedema|Covid19	OTHER: Survey	COVID-19 Vaccination on Contralateral Arm, The investigators expect 90% of participants to receive the COVID-19 vaccine on their contralateral (unaffected) arm., 0 to 6 months|Lymph Node Swelling after mRNA COVID-19 Vaccine, The investigators expect 10-15% of participants to experience lymph node swelling after receiving the Pfizer or Moderna vaccines., 0 to 3 months			Massachusetts General Hospital		FEMALE	ADULT, OLDER_ADULT		OBSERVATIONAL	2021-05-07	2023-03-17	2023-03-17	2021-05-04		Massachusetts General Hospital Cancer Center, Boston, Massachusetts, 02114, United States
NCT00423254	Safety and Immune Response to a Multi-component Immune Based Therapy (MKC1106-PP) for Patients With Advanced Cancer.	https://clinicaltrials.gov/study/NCT00423254	COMPLETED	The present clinical trial is a dose comparison of a multi-component active immunotherapy designed to stimulate an immune reaction to specific tumor associated antigens which are highly expressed on a large number of solid cancers.	NO	Ovarian|Melanoma|Renal|Prostate|Colorectal|Endometrial Carcinoma|Cervical Carcinoma|Testicular Cancer|Thyroid Cancer|Small Cell Lung Carcinoma|Mesothelioma|Breast Carcinoma|Esophageal Carcinoma|Gastric Cancer|Pancreatic Carcinoma|Neuroendocrine Cancer|Liver Cancer|Gallbladder Cancer|Biliary Tract Cancer|Anal Carcinoma|Bone Sarcomas|Soft Tissue Sarcomas|Carcinoma of Unknown Origin, Primary	BIOLOGICAL: PSMA/PRAME|BIOLOGICAL: PSMA/PRAME	To determine the immunologic response to the treatment with MKC1106-PP regimen and 2) to determine the safety and adverse event profile of MKC1106-PP, Every 6 Weeks	to determine the blood plasmid levels by PCR analysis, Every 6 Weeks|measure cytokine levels, Every 6 Weeks|to describe any objective tumor responses to the treatment with MKC1106-PP, Every 6 Weeks		Mannkind Corporation		ALL	ADULT, OLDER_ADULT	PHASE1	INTERVENTIONAL	2007-02-01	2009-09-01	2009-11-01	2007-01-18		Arizona Cancer Center, Tuscon, Arizona, 85724-5024, United States|Lombardi Comprehensive Cancer Center at Georgetown, Washington, District of Columbia, 20057, United States|H Lee Moffitt Cancer Center University of So Florida, Tampa, Florida, 33612, United States|Nevada Cancer Institute, Sparks, Nevada, 89431, United States|Dartmouth Hitchcock Medical Center, Lebanon, New Hampshire, 03756, United…
NCT05054218	COVID-19 Immunogenicity of a Third Dose of mRNA-1273 Vaccine Among Cancer Patients	https://clinicaltrials.gov/study/NCT05054218	COMPLETED	Investigators will evaluate the immunogenicity of a third dose of mRNA-1273 SARS-CoV-2 vaccine among cancer patients receiving the recommended third vaccine dose	NO	Covid19|SARS-CoV2 Infection	BIOLOGICAL: mRNA-1273	1. The level of anti-SARS-CoV-2 Spike (S)-specific neutralizing antibody (nAb) 28 days post-dose 3, The level of anti-SARS-CoV-2 Spike (S)-specific neutralizing antibody (nAb) up to study day 28 will be measured by specific neutralizing antibody and serum assays, 28 days|Anti-SARS-CoV-2 Spike (S)-specific neutralizing antibody (nAb) 6 months post-dose 3, The level of anti-SARS-CoV-2 Spike (S)-spe…	Solicited local and systemic adverse reactions (ARs) post-dose 3 up to study day 20, Investigators will measure solicited local and systemic adverse reactions (ARs) at day 14 (+/- 5 days) post 3rd dose of vaccine, Up to 20 days|Solicited local and systemic adverse reactions (ARs) post-dose 3 up to study day 40, Investigators will measure solicited local and systemic adverse reactions (ARs) at day…		H. Lee Moffitt Cancer Center and Research Institute	ModernaTX, Inc.	ALL	ADULT, OLDER_ADULT		OBSERVATIONAL	2021-09-10	2022-07-16	2022-08-29	2021-09-23		Moffitt Cancer Center, Tampa, Florida, 33612, United States
NCT04844489	Study of the Humoral Response to SARS-CoV-2 Variants and of the Cellular Response After Vaccination Against COVID-19 in Immunocompromised People	https://clinicaltrials.gov/study/NCT04844489	COMPLETED	Prospective, multicenter, non-comparative cohort study of immunocompromised people vaccinated against Covid-19 with the aim to know the humoral and cellular response to BNT162b2 vaccination against SARS-CoV-2 variants. This study will enroll patients in 5 parallel sub-cohorts of the same size, distinct according to the source of the immunosuppression: autoimmune or auto-inflammatory disease, HIV …	NO	Autoimmune or Autoinflammatory Diseases|HIV|Multiple Sclerosis|Solid Tumors or Cancers|Solid Organ Transplant	OTHER: Blood samples for the study of the humoral response to SARS-CoV-2 variants and of the cellular response after vaccination against COVID-19	Proportion of patients with a neutralizing antibody titer greater than 1/10 towards the wild strain and the English VOC 202012/01, South African 501Y.V2 variants and any other variants that may emerge, At the third injection visit and at one, six and twelve months after the last injection	Proportion of patients with a positive serology by detection of IgG anti-receptor-binding domain (RBD) antibodies to the Spike protein of SARS-CoV-2 measured by the SARS-CoV technique -2 IgG II Quant assay (Abbott), At second and third injection visits and at one, six and twelve months after the last injection|Proportion of patients with a positive serology by detection of the anti-Spike protein …		Assistance Publique - Hôpitaux de Paris		ALL	ADULT, OLDER_ADULT	NA	INTERVENTIONAL	2021-04-16	2022-11-24	2022-12-31	2021-04-14		Hospital Pitié-Salpêtrière - AP-HP, Paris, 75013, France
NCT05119738	Immune Response to Third Dose of SARS-CoV-2 Vaccine in a Cohort of Cancer Patients on Active Treatment	https://clinicaltrials.gov/study/NCT05119738	UNKNOWN	The Coronavirus Disease 2019 (COVID-19) pandemic has claimed over 5 million lives globally. Fortunately, a substantial and growing number of SARS-CoV-2 vaccines with very high efficacy have been developed, manufactured, and rapidly approved. Novel mRNA vaccines such as the BNT162b2 (Pfizer-BioNTech) and mRNA-1273 (Moderna) have reported a stunning \>94% efficacy against COVID-19. However, global …	NO	Sars-CoV-2 Infection	BIOLOGICAL: Three doses of BNT162b2 (observational)|BIOLOGICAL: Two doses of Coronavac and one dose BNT162b2 (observational)	Proportion of positive neutralizing antibodies 8 to 12 weeks after third dose BNT162b2 (booster vaccine)., 8 to12 weeks after third dose BNT162b2.	Neutralizing geometric mean titers 8 to 12 weeks after third dose BNT162b2 (booster vaccine), 8 to12 weeks after third dose BNT162b2.		Pontificia Universidad Catolica de Chile		ALL	ADULT, OLDER_ADULT		OBSERVATIONAL	2021-10-27	2022-03-01	2022-06-01	2021-11-15		Red de Salud UC Christus, Santiago, Chile
NCT04145232	AImmune - Artificial Intelligence Algorithm for Identification of Immunogenic Neoepitopes of Cancer to Predict and Boost Patient's Response to Immunotherapies.	https://clinicaltrials.gov/study/NCT04145232	UNKNOWN	The goal of the project is to develop and validate A.I.mmune technology. It performs complex analyses of patients' tumor and immune system state using data derived from next-generation sequencing of tumor and healthy tissue to identify cancer neoantigens, which are likely to elicit an immune response. A key challenge to be solved using the technology is to predict for each patient which neoepitop…	NO	Non Small Cell Lung Cancer|Neoepitopes|Neoantigens|Immunotherapy|Next Generation Sequencing (NGS)|Personalized Neoantigen Cancer Vaccine	BIOLOGICAL: Collection of biopsy (FFPE), blood (PBMC) and stool	Number of Responders and Non-responders on immunotherapy (evaluated using RECIST 1.1 criteria), Standard follow-up care after cancer treatment., Up to 6 months			Ardigen	Małopolskie Centre of Entrepreneurship	ALL	ADULT, OLDER_ADULT		OBSERVATIONAL	2019-06-13	2020-10-15	2020-11-30	2019-10-30		University Clinical Centre in Gdansk, Gdańsk, Poland
NCT00039091	Monoclonal Antibody Therapy in Treating Patients With Ovarian Epithelial Cancer, Melanoma, Acute Myeloid Leukemia, Myelodysplastic Syndrome, or Non-Small Cell Lung Cancer	https://clinicaltrials.gov/study/NCT00039091	TERMINATED	This phase I trial is studying the side effects of monoclonal antibody therapy in treating patients with ovarian epithelial cancer, melanoma, acute myeloid leukemia, myelodysplastic syndrome, or non-small cell lung cancer. Monoclonal antibodies can locate tumor cells and either kill them or deliver tumor-killing substances to them without harming normal cells	NO	Adult Acute Myeloid Leukemia With 11q23 (MLL) Abnormalities|Adult Acute Myeloid Leukemia With Inv(16)(p13;q22)|Adult Acute Myeloid Leukemia With t(15;17)(q22;q12)|Adult Acute Myeloid Leukemia With t(16;16)(p13;q22)|Adult Acute Myeloid Leukemia With t(8;21)(q22;q22)|Atypical Chronic Myeloid Leukemia, BCR-ABL1 Negative|Myelodysplastic/Myeloproliferative Neoplasm, Unclassifiable|Previously Treated M…	BIOLOGICAL: ipilimumab	Toxicities of ipilimumab, based on the National Cancer Institute Common Toxicity Criteria (NCI CTC) v2.0, Up to 6 years	Overall clinical response rate (complete response [CR] plus partial response [PR]) based on the Response Evaluation Criteria in Solid Tumors (RECIST), 90% confidence intervals will be estimated., Up to 6 years|Proportion of patients who mount a brisk immune response, graded as absent, non-brisk, and brisk as described by Mihm, 90% confidence intervals will be estimated., Up to 2 months post-treat…		National Cancer Institute (NCI)		ALL	ADULT, OLDER_ADULT	PHASE1	INTERVENTIONAL	2002-03-01	2007-11-01	2007-11-21	2003-01-27		Dana-Farber Cancer Institute, Boston, Massachusetts, 02115, United States
NCT00161187	Irradiated Donor Lymphocyte Infusion in Treating Patients With Relapsed or Refractory Hematologic Cancer or Solid Tumor	https://clinicaltrials.gov/study/NCT00161187	COMPLETED	RATIONALE: When irradiated lymphocytes from a donor are infused into the patient they may help the patient's immune system kill cancer cells. PURPOSE: This pilot study is looking at the side effects and how well irradiated donor lymphocyte infusion works in treating patients with relapsed or refractory hematologic cancer or solid tumor.	NO	Cancer	BIOLOGICAL: therapeutic allogeneic lymphocytes	Toxicity, 10 years	Response, 10 years|Presence of disease or antigen-specific lymphocytes, 10 years		University of Medicine and Dentistry of New Jersey	National Cancer Institute (NCI)	ALL	CHILD, ADULT, OLDER_ADULT	PHASE1	INTERVENTIONAL	2001-05-01	2010-10-01	2011-10-01	2005-09-12		Cancer Institute of New Jersey at UMDNJ - Robert Wood Johnson Medical School, New Brunswick, New Jersey, 08903, United States
NCT05831787	COVID19 OutcomeS in Myeloma and the Impact of VaCcines	https://clinicaltrials.gov/study/NCT05831787	ACTIVE_NOT_RECRUITING	The COVID-19 pandemic has had an outsized impact on individuals with underlying social and medical vulnerability, leading to increased rates of severe disease, hospitalization, and death in these groups. Participants with underlying immune compromise, such as those with multiple myeloma, represent one such group. The advent of vaccines against SARS-CoV-2 has significantly limited morbidity and mo…	NO	Multiple Myeloma	OTHER: Patient Reported Outcomes	Feasibility of obtaining baseline clinical and PRO data capture from 200 consented patients., Proportion of consented participants who provide responses for the PRO instruments \& proportion of participants who permission access to clinical data through the EHR., At Baseline|Feasibility of obtaining 30-day clinical and PRO data capture from 200 consented patients., Proportion of consented partici…	COVID Vaccine Prevalence, Percent of patients who enroll on the study platform who had previously received a SARS-CoV-2 booster, At Baseline|COVID Booster Incidence, Percent of patients who enroll on the study platform who went on to receive a SARS-CoV-2 booster after enrollment, During 6 month study period|PRO Review, Among participants providing PROs, percentage for whom PROs were viewed by sit…		ASH Research Collaborative	ModernaTX, Inc.	ALL	CHILD, ADULT, OLDER_ADULT		OBSERVATIONAL	2024-01-23	2024-12-31	2025-01-31	2023-04-26		Memorial Sloan Kettering Cancer Center, New York, New York, 10065, United States|UNC-Chapel Hill, Chapel Hill, North Carolina, 27514, United States
[truncated: 16 more rows]
